# Supplementary material for: Two key genomic regions harbour QTLs for salinity tolerance in ICCV 2 × JG 11 derived chickpea (Cicer arietinum L.) recombinant inbred lines
Source: BMC Plant Biol. 2015 May 22;15:124. doi: 10.1186/s12870-015-0491-8 (PMC4440540; doi:10.1186/s12870-015-0491-8)
Supplement: Additional file 1: Table S1. — Polymorphic SSR markers used for genotyping the F8 RIL chickpea population of ICCV 2 × JG 11. The unlinked markers are denoted by *. [file 12870_2015_491_MOESM1_ESM.xls]

## Sheet: Sheet1
Supplementary table 1: Polymorphic SSR markers used for genotyping the F8 RIL chickpea population of ICCV 2 × JG 11.
The unlinked markers are denoted by *.
S. No	Marker name	Gene bank ID	SSR motif	Forward primer (5'-3')	Reverse primer (5'-3')
1	CaM0015	EI846874	(TTA)18(TAT)20	AAAGACTTTACGGCTACAGCTTAT	TTATATGATCGAGTGGTGGGC
2	CaM0038	EI847480	(TAA)43	CATGCTCGAATCTTATTTTGAGG	TCGATATAGCAAGGGAGAGGA
3	CaM0463	EI856964	(AAT)9n(AT)5	TGGCATGGTGGACTCATTTA	GGGCTTATGGCCTGACCTAC
4	ICCM0034	FI856651	(GA)11	TTTGTTTGCGGAGGAATAGG	TCACCTCACCACACTTCTTTTC
5	ICCM0293	FI856982	(TAA)15tg(ATA)15	AGTGATGCCACGAGAATTGC	CTGGTTCGGAATTGTCATCC
6	CaM0658	EI861468	(ATC)11	TGTTTGGGCTTTTTGCTAAC	CATTCAGCCCCAAAACCTAA
7	CaM0800	EI864573	(CT)7	CCCCTTTGCATATTCCCATT	TGATGTTTGAACAAGTGTTAGGG
8	CaM0906	EI867102	(AT)21	TGCAACAAAAACTTCTTTCCC	CATGGTTTTTGTGTTCATCCA
9	CaM1129	EI871710	(AT)6n(AT)10n(AT)8n(AT)11n(AT)10	TTCCTCTGTTTCGTTTCCTTTT	CAAAATAGTTTGAGAAGTGATGATTTT
10	CaM1158	EI872397	(AT)15	GGTTACCCTACGTGTTTGCC	GCCTGAATATAAAATACGGGCTT
11	CaM1529	EI879902	(AT)26	TGAGTTGTGAGTTTGATGCCA	TTGAAAAATTCAATCCAAATCAA
12	CaM1608	EI881730	(AT)11	CCTTCCTTCTAGTTTTCCCCC	GCTCAGAGGCTTTTTAGCCA
13	CaM2031	EI889290	(AAT)11	TCCACCTTTTTGACACTTATACACA	TTCCAGCAATCATAAAGTTCAGA
14	ICCM0178	FI856592	(AAT)13	AGTTTGGGTTTCACCGCCT	GAACGCGCTCTGTTCATAAT
15	ICCM0272a	FI856961	(A)12	TTTCCACTTGGAACAGGCTC	AATGGACGATGGTTGGGTTA
16	CaM0123	EI849604	(TA)6	AATCGGGGGATCATAACACA	CCTCGCGTTCTACGTTTCTC
17	CaM0397	EI855540	(AT)8	GCTTGTGTCGACAATCAGGA	CAGTCCACATGAATGGTTGC
18	CaM1077	EI870622	(TATT)13	TGACCTGGCCTGACCTATTC	CAAACAATTGCTATTCCTTCTAGTCA
19	CaM1301	EI875257	(AT)20n(AT)11	GGTCAACAGTTCAAGGTGCAT	TTCGAGAAATGTGGATATTGGA
20	CaM1797	EI885000	(TA)8	TGCCTTTACCTTTGACTTCG	AAAACAGAAGTAAAATTAACACCCG
21	CaM1942	EI887759	(AAT)31	TGGGAGGTTTAGGGTCTACG	AAAAATCCCTCCAACGGTAAA
22	CaM1101	EI871128	(TAA)23	CGGGTAGAATGTAACACCCAG	TTAAATGGACGTGGGTAACG
23	CaM1469	EI878861	(GA)9n(AG)5	CAAACATCGTCATTTTATGTCTGA	ACACCAGCCTTGCACAAAA
24	CaM0317	EI854030	(AAT)13	TGGCCTAAATGTCTCAGCAA	AGAGGCAAACAAGAACCGAA
25	CaM0812	EI864718	(TA)14(T)13	TTCAATGATGGATTTTGGTTCA	CAAGAGACCCGAAAGAGATAAAA
26	CaM1742	EI884153	(AT)16	TCCTTTTCATAGAGATACGAACAAAA	TCAATACGAGGATTGGAATATGA
27	CaM2174	EI892426	(ATA)5n(AAT)23	TTTTGAGGTCATACAGGAGGA	TGACATAAATTTTGGGGACGA
28	ICCM0069	FI856558	(ATT)22	TCTTCTTTGCTATCTGTCTCGC	TGCATGTCAAACATTAGACAACTTT
29	CaM0487*	EI857438	(AT)15n(TA)20	AAGTCGCCATTTGCAAAAAC	TGGACAATAGTAAACCTGATCGAA
30	CaM0658*	EI861468	(ATC)11	TGTTTGGGCTTTTTGCTAAC	CATTCAGCCCCAAAACCTAA
31	CaM0182*	EI850929	(AT)9	AACATGTAATTTAAGTGTGGGGG	CAATCATGCCAATCCAAACA
32	CaM0643*	EI861191	(AT)10	CTCGTGCTCACAATACTCGG	TCGTCCATGTTAGTTGCTGC
33	CaM0753*	EI863632	(TTA)23	AATTGCGGCGAGAGAAGATA	TCAGTTTCTCTTTTCGATTCTTTC
34	CaM1417*	EI877674	(CAC)6	CTCCTCCGAAACCAAAAACA	GTTTTGGGGAATTTGAGGGT
35	CaM0713*	EI862793	(TAT)50	AAAAGGTTTAATTGTAGTTTTGATTCC	TTCAAAATAAGAGAGTGAGACAAAAA
36	CaM1505*	EI879462	(AT)23	ATGAAAGAAGGAGGGAGGGA	TGCGGTGAATCTTTTACGAA
