# Supplementary material for: Two key genomic regions harbour QTLs for salinity tolerance in ICCV 2 × JG 11 derived chickpea (Cicer arietinum L.) recombinant inbred lines
Source: BMC Plant Biol. 2015 May 22;15:124. doi: 10.1186/s12870-015-0491-8 (PMC4440540; doi:10.1186/s12870-015-0491-8)
Supplement: Additional file 2: Table S2. — LPolymorphic SNP markers used for genotyping the F8 RIL chickpea population of ICCV 2 × JG 11. The unlinked markers are denoted by *. [file 12870_2015_491_MOESM2_ESM.xls]

## Sheet: Sheet1
Supplementary table 2: Polymorphic SNP markers used for genotyping the F8 RIL chickpea population of ICCV 2 × JG 11.
The unlinked markers are denoted by *.
S.No	Marker name	Gene bank ID	Polymorphism	Left flanking sequence	Right flanking sequence
1	CKAM0044	Ca_Cap2promo	C/G	ATTCATATGTAGTATATATATATATA	ACAGCAACCAAGATTCTTAAGTTAA
				TAACTAATATTCATTTCCAAATAA	TACAAAATAAAGGTAAGCACAGCCA
2	CKAM1131	Ca1C31106	G/A	AAATAAATATCCTAAATCGAACAA	TATGTACATCTACCGCAACAACCTCA
				AAGCATTTACAATGTGCGACCAAAAT	TGCATAAAATTTAATTGTAATCTT
3	CKAM1902	CaSs2305	G/A	TAAGATTTGTGTTATTTTGACACTAA	CCGCAACTCATTAACCATTCATTAAA
				AATATGACTTGGAATATATCAAGT	CATATATAACCACGAGTTTAATGA
4	CKAM1903	CD07C12	C/T	ATCGTCATAACCAANATCATCCTCA	CTTATCTTCAATAAAATCAGCACCTT
				ACTTTCTCCGCAGCATTATCAGCAA	CCACAAGTGNAATTCCACCAANAA
5	CKAM0343	TOG898271	T/C	ATTAAACACAATCAACACATGTTTA	ATCTGATTTGCAGTGAGCATTTCTGA
				TTTATAAGTTACAGGTTACTAAATG	GTGAGGAGAGCACATAGATTTTTA
6	CKAM0165	TOG894101	C/G	ATATCATATTAATTACATAATTTTGT	ATTGATATTCCATTTATTTAGCTTGTA
				GAAGGCATTCTGCTATGATGTCAC	TTGCTTTTCAGCATTTTATGCAT
7	CKAM0462	TOG902768	A/G	TTTGATGAGTAAGAATCAACGCTC	CTAAACTTTGACGGTATCTACTAGAA
				ACACACATTGCGCACCAAATACTTGC	GTTGTATATGTATTATTTTGTTTC
8	CKAM0707	Ca1773847832705	A/G	ACCTATCATTAATTTTAATAATTAT	TTGTGAAACAAGTTTAAAGGTGAGT
				AGATATAGAATCACATTTCATCCCA	GTCAACTCTATTGTTAGCACAAAAG
9	CKAM1175	Ca1C33347	A/G	CGTCGTCTTGAACAGGGGTGTTAAA	AACCGTCGCTATAGACATGAAGAAC
				GGCTGGATTTGCGGTGCGAACTATG	GCCACGACATTCGTCCACTAAAAGT
10	CKAM1443	Ca1C4438	T/C	ACGGCGCCATCAAGCGTCCGCCGTGT	GACCTCCGATCCAAATACAATGTCC
				TCTCATGAGCGCACCTCTCTCATC	GCTCCATGCCAGTCAGGAAGGACGA
11	CKAM1797	Ca1S321485_	C/G	TTGTAATTCCAAATCCTATTAATGTT	ACTATATGAACCAAATTCCATCCAAA
		0320_2776		AAGCTCTTAAAGTTAAGTAAGTGC	AAATATATAAAAACACAAGCNTAA
12	CKAM1894	CaSc38434	A/G	CAAGAGAATTCTTGGTTACCTTCTCA	ATTTTGATGATGATAGAATTTCATAA
				ACATTTGATATATTCCCTGGAATG	TGTGAGACCCCAATATCTGGACAT
13	CKAM0304	TOG897326	A/G	TTCCAACATCAAAGACAATAATAGTA	GCTAGTACATTGCGATGAATCCCA
				AATAATAATGTWCTCATAAGTAAG	AGTTCAGTAAATATTTTTTGTTAACA
14	CKAM0448	TOG902069	T/C	GAAAAAATATGAAGAAAAAGTGCTA	TAATGCACTCAAACAAATACAAATTA
				ATGATGTTTGACACAGCATTAACTA	AGAGACTTACCAAAAAGGCTACTG
15	CKAM0939	Ca1C21140	C/T	GGACAACCTTTAGGTTGATGCCCTAA	TAGTTTTGTGACAGTTTATAAAATTTT
				GACTTCTTTAGTGTCAAACCTTCA	TTGTCTTAATTTATTCTTATTAC
16	CKAM0993	Ca1C23843	T/C	GAAAGTTATGTTGATGAAATTAGTT	GCATTGTGTAGTGGAACCAGTAGAC
				ACCAATTATGCTAGACACTGGATTC	CACATTCATGTGCTTGGATCATAAT
17	CKAM1066	Ca1C27942	G/C	TATGCTTGTGTTTTTTATATATTTTTT	GCACTTACTTAACTTTAAGAGCTTAC
				GGATGGAATTTGGTTCATATAGT	ATTAATAGGATTTGGAATTCTATT
18	CKAM1317	Ca1C39503	A/C	AATTTTTGGTGCTAAATGGACCCTG	CTTCAACTCAATGTGTAACCTTAA
				TTAAGACCGAGTAAATATAGGCTAT	TTTCCATTGTGCTGTTTTTGGAATGC
19	CKAM1370	Ca1C41642	G/C	AGCTGAAGTAAAACTTGAACATTTT	AAATATGGGGCGAAAAGTAGCACT
				GTCTGATAATATGTGTGATTGTTTA	CAGTTTACTGGCATCTACTAAAAAAA
20	CKAM1462	Ca1C45231	A/G	AAAAAGAAGAAGAAAAGAAAAAAA	TTATCATTCTTGCAACACATGCAAG
				TAGATGGAAGCATGTCATGATGTTTT	AGTTCAAATTGTCATGGATGTCACC
21	CKAM0003	AGL111	T/G	AGTTGTGTACATGTTGTGTATTTT	CCCTGGATAATTTGTTTGTTCAGAA
				TACTATGCATGGGAATAAGTGTCTCT	AAATCAGGACGTGTTAGATCCAAAC
22	CKAM1003	Ca1C242	A/T	ATTTGAATCTATGATATACTTTTG	GGATAGTATTTGTTTAGTTTCTGAAT
				TTGATGTTTAATTCTAAATGATGAGC	TTGTCAAATTCAAAGATATTCTTA
23	CKAM1971	Mt125375	A/G	TACTAAAGAAAAATTCTTTTATTGG	GAAAAGGGTTAAGCGACTCAATCC
				GGACTGTAGATTGTTAGTGGTGATG	ACTTCATTTCAATGAATTTAAAGACC
24	CKAM0647	TOG919502	A/G	ATCAATTGCTTGTTTTGCATGCTTC	TTAGTTTTTCCAAGTTTCTTCAATTTT
				ATTGCAATATTGTTGAGTTGCTTTT	TATATCGTGTATTGCTTCTTGCA
25	CKAM0280	TOG896852	T/C	CTATCCAAAAATCTACCACGCCAT	GCTCAAAATACCTGCAGTCTATCCAA
				TCCGCCATGGCCACATTTAACAACAC	ATTATTGATTTTTGTGTAAAGAAC
26	CKAM0405	TOG900323	A/G	TTGATGATCNAGAACTTATGCATG	GGTCTCAAGGGTTTGGTTCTGTTGA
				CTCAATTTCTTTTCTTGAAAGGGAAA	AAGTTTTAGTTAGGACAATAATCTT
27	CKAM1489	Ca1C46343	A/T	CATAACGATAACTTAAACAAGTTT	AAATCAAAACTAAAAGTCTTGGCAT
				AACAGTAACTGAATGTATTTCAAAAG	GACAAAAATAAGGAGACAAAGCAAA
28	CKAM1925	CD59-G12	C/A	TCAAAGCACTGGGCAGAAATCACA	CAATGCTTTGTTTTAATTAAACAGTC
				TTGCGTCAACATCCGCAGGGACCATC	GGATTCCCCTTGTCCGTACCAATT
29	CKAM0234*	TOG895747	T/C	TAAAACAATAAAATTGCATAAAAA	GCAACACAAATAAGAAACATGCCAT
				AGATATTGGCCATCATGAAGTAAAGA	GTAGATTGAGAGATCTAAGCAAATT
30	CKAM0831*	Ca1C16173	A/G	CTGTTCTAGTTAGCATTCCTTATG	GTCACACGATTAACGACAATCAAAAT
				ACACCACACATTTGTGGCAAATTATG	TCTGTTTGTTGAACTTCTTAATAA
