# Supplementary material for: Two key genomic regions harbour QTLs for salinity tolerance in ICCV 2 × JG 11 derived chickpea (Cicer arietinum L.) recombinant inbred lines
Source: BMC Plant Biol. 2015 May 22;15:124. doi: 10.1186/s12870-015-0491-8 (PMC4440540; doi:10.1186/s12870-015-0491-8)
Supplement: Additional file 3: Table S3. — F probability values (at P < 0.01), F statistic values obtained with unbalanced ANOVA analysis for genotype, year, genotype*year interaction. Nine and eleven different traits were evaluated under control and saline treatment in 2010 and 2011 respectively. [file 12870_2015_491_MOESM3_ESM.xls]

## Sheet: Sheet1
Supplementary table 3: F probability values (at P<0.01), F statistic values obtained with unbalanced ANOVA analysis for genotype, year, genotype*year interaction.
Nine and eleven different traits were evaluated under control and saline treatment in 2010 and 2011 respectively.
Parameters	Days to flower	Days to maturity	Above ground dry matter (g plant -1)	Yield (g plant -1)	Pod number plant -1	Seed number plant -1	Stem + leaf wt. (g plant -1)	Harvest index (%)	100-seed weight (g plant -1)
Control 2 years- F Probability values
Geno	<.001	<.001	<.001	<.001	<.001	<.001	<.001	<.001	<.001
Year	<.001	<.001	0.001	<.001	<.001	<.001	0.919	<.001	<.001
Geno*Year	<.001	<.001	<.001	<.001	0.077	<.001	<.001	<.001	<.001
SE	1.88	2.57	3.481	1.901	10.79	8.313	1.931	0.0428	1.282
LSD	3.688	5.042	6.83	3.73	21.17	16.31	3.787	0.08397	2.515
F statistic values
Geno	6.26	2.43	1.89	1.95	1.61	2.04	1.92	1.76	11.97
Year	230.12	205.81	10.54	36.58	610.22	42.07	0.01	25.24	20.02
Geno*Year	7.04	2.62	1.67	1.66	1.15	1.6	1.63	1.5	9.34
Salinity 2 years-F Probability values
	<.001	<.001	<.001	<.001	<.001	<.001	<.001	<.001	<.001
Geno	<.001	0.037	<.001	<.001	0.049	<.001	<.001	<.001	<.001
Year	<.001	<.001	<.001	<.001	<.001	<.001	<.001	<.001	<.001
Geno*Year	1.943	2.357	2.201	1.187	5.886	5.161	1.136	0.04182	1.241
SE	3.811	4.622	4.318	2.328	11.54	10.12	2.228	0.08204	2.433
LSD	13.51	6.99	37.26	38.02	39.97	36.95	41.91	16.06	11.81
F statistic values
Geno	8.09	6	1.84	1.75	2.48	2.39	2.2	2.53	10.99
Year	74.53	4.35	102.31	19.84	3.87	117.9	259.33	243.97	526.59
Geno*Year	8.45	5.82	1.89	1.51	2.38	1.94	2.45	2.27	8.71
