# Supplementary material for: Two key genomic regions harbour QTLs for salinity tolerance in ICCV 2 × JG 11 derived chickpea (Cicer arietinum L.) recombinant inbred lines
Source: BMC Plant Biol. 2015 May 22;15:124. doi: 10.1186/s12870-015-0491-8 (PMC4440540; doi:10.1186/s12870-015-0491-8)
Supplement: Additional file 4: Table S4. — Relationship between the nine and eleven traits evaluated under control and salinity in 2010 and 2011. All the traits were significantly correlated (P < 0.001). [file 12870_2015_491_MOESM4_ESM.xls]

## Sheet: Sheet1
Supplementary table 4. Relationship between the nine and eleven traits evaluated under control and salinity in 2010 and 2011.
All the traits were significantly correlated (P<0.001).
2010
Days to flower (DFCY1)	DFSY1 = 0.7664x + 5.3975DFY2	R² = 0.50**
Days to maturity (DMCY1)	DMSY1 = 0.7642x + 10.46DMY2	R² = 0.34**
Aboveground dry matter (ADMCY1)	TDMSY1 = 0.3184x + 7.0175ADMY2	R² = 0.22**
Stem+leaf weight (STLFWTCY1)	STLFWTSY1= 0.3396x + 3.0957STLFWTY2	R² = 0.26**
Total pod number (TPDNOCY1)	TPDNOSY1 = 0.4229x + 15.438TDPDNOY2	R² = 0.35**
Seed number (SDNOCY1)	SDNOSY1 = 0.3801x + 16.5631SDNOCY1	R² = 0.35**
100 seed weight (100SDWTCY1)	100SDWTSY1 = 0.6844x + 4.986100SDWTCY1	R² = 0.79**
Harvest index (HICY1)	HISY1 = 0.429x + 0.2997HICY1	R² = 0.24**
Yield (YLDCY1)	YLDSY1 = 0.2897x + 4.0806YLDCY1	R² = 0.23**
2011
Days to flower (DFCY2)	DFSY2 = 0.9081x + 1.1176DFCY2	R² = 0.71**
Days to maturity (DMCY2)	DMSY2 = 0.8917x + 2.2583DMCY2	R² = 0.46**
Aboveground dry matter (ADMCY2)	TDMSY2 = 0.2465x + 5.4841ADMCY2	R² = 0.25**
Stem+leaf weight (STLFWTCY2)	STLFWTSY2 = 0.3067x + 1.3624STLFWTCY2	R² = 0.30**
Filled pod number (FPDNOCY2)	FPDNOSY2 = 0.3144x + 10.499FPDNOCY2	R² = 0.27**
Empty pod number (EPDNOCY2)	EPDNOSY2 = 0.1724x + 1.3654EPDNOCY2	R² = 0.16**
Total pod number (TPDNOCY2)	TPDNOSY2 = 0.3204x + 8.5745TPDNOCY2	R² = 0.25**
Seed number (SDNOCY2)	SDNOSY2 = 0.2741x + 12.876SDNOCY2	R² = 0.24**
100 seed weight (100SDWTCY2)	100SDWTSY2 = 0.8892x + 3.3591100SDWTCY2	R² = 0.76**
Harvest index (HICY2)	HISY2 = 0.4257x + 0.3603HICY2	R² = 0.10**
Yield (YLDCY2)	YLDSY2= 0.9032x + 5.5458YLDCY2	R² = 0.21**
