# Supplementary material for: Two key genomic regions harbour QTLs for salinity tolerance in ICCV 2 × JG 11 derived chickpea (Cicer arietinum L.) recombinant inbred lines
Source: BMC Plant Biol. 2015 May 22;15:124. doi: 10.1186/s12870-015-0491-8 (PMC4440540; doi:10.1186/s12870-015-0491-8)
Supplement: Additional file 5: Table S5. — Relationship between relative yield in 2010 and 2011 (RY1 and RY2) and relative values of studied parameters. The equations are the fitted linear regressions with the correlation coefficients and level of significance (**-P < 0.01; *-P < 0.05; n.s.- non-significant). [file 12870_2015_491_MOESM5_ESM.xls]

## Sheet: Sheet1
Supplementary table 5. Relationship between relative yield in 2010 and 2011 (RY1 and RY2) and relative values of studied parameters.
The equations are the fitted linear regressions with the correlation coefficients and level of significance (**-P<0.01; *-P<0.05; n.s.- non-significant).
2010
Relative days to flower (RDF1)	RY1 = -0.0367x + 0.9501 RDF1	r² = 0.003 (n.s)
Relative days to maturity (RDM1)	RY1 = 0.0355x + 0.8651 RDM1	r² = 0.01*
Relative ADM (RADM1)	RY1 = 0.8004x + 0.109 RADM1	r² = 0.86**
Relative stem + leaf wt. (RS+LWT1)	RY1 = 0.6328x + 0.2073 RS+LWT1	r² = 0.52**
Relative pod no. (RPDNO1)	RY1 = 0.9983x + 0.1205 RPDNO1	r² = 0.85**
Relative seed no. (RSDNO1)	RY1 = 0.9625x + 0.0992 RSDNO1	r² = 0.89**
Relative HI (RHI1)	RY1 = 0.2583x + 0.8591 RHI1	r² = 0.18**
Relative 100 seed wt. (R100SDWT1)	RY1 = 0.1607x + 0.7849 R100SDWT1	r² = 0.16**
2011
Relative days to flower (RDF2)	RY2 =-0.0724x + 1.0173 RDF2	r² = 0.004 (n.s)
Relative days to maturity (RDM2)	RY2 = 0.0174x + 0.9328 RDM2	r² = 0.0006 (n.s)
Relative ADM (RADM2)	RY2 = 0.6784x + 0.1137 RADM2	r² = 0.76**
Relative stem + leaf wt. (RS+LWT2)	RY2= 0.3812x + 0.2223 RS+LWT2	r² = 0.27**
Relative pod no. (RPDNO2)	RY2 = 0.8768x + 0.0514 RPDNO2	r² = 0.64**
Relative seed no. (RSDNO2)	RY2 = 0.8768x + 0.0514 RSDNO2	r² = 0.89**
Relative HI (RHI2)	RY2 = 0.1672x + 0.9433 RHI2	r² = 0.27**
Relative 100 seed wt. (R100SDWT1)	RY2 = 0.1672x + 0.9433 R100SDWT1	r² = 0.08*
Relative filled pod no.(RFPDNO2)	RY2 = 0.9064x + 0.0481 RFPDNO2	r² = 0.87**
Relative empty pod no.(REPDNO2)	RY2 = 0.2101x + 0.1287 REPDNO2	r² = 0.05**
