# Supplementary material for: Two key genomic regions harbour QTLs for salinity tolerance in ICCV 2 × JG 11 derived chickpea (Cicer arietinum L.) recombinant inbred lines
Source: BMC Plant Biol. 2015 May 22;15:124. doi: 10.1186/s12870-015-0491-8 (PMC4440540; doi:10.1186/s12870-015-0491-8)
Supplement: Additional file 6: Table S6. — Summary of major and minor QTLs for various salinity tolerance related traits. The QTLs were identified using QTL Cartographer on ICCV 2 × JG 11 derived mapping population. [file 12870_2015_491_MOESM6_ESM.xls]

## Sheet: Sheet1
Supplementary table 6: Summary of major and minor QTLs for various salinity tolerance related traits.
The QTLs were identified using QTL Cartographer on ICCV 2 × JG 11 derived mapping population.
Trait name	Year	Treatment	QTL name	Marker interval	Linkage group	Position	LOD	PVE	Additive effect
						(cM)		(R2x100)
Days to maturity	2010	control	QR9DM1	CaM0463-ICCM272	CaLG05	71.31	28.95	61.06	-36.75
Days to maturity	2010	control	QR9DM2	ICCM0293-CKAM0707	CaLG04d	1.01	27.99	62.67	-40.76
Days to maturity	2010	control	QR9DM3	CKAM1903-CKAM0343	CaLG08	0.01	3.6	13.24	12.64
Days to maturity	2010	control	QR9DM4	CaM0812-CKAM0647	CaLG08	38.61	29.8	66.97	-41.45
Aboveground dry matter	2010	control	QR9ADM1	CaM0463-ICCM272	CaLG05	71.31	3.31	26.93	-7.27
Stem +leaf weight	2010	control	QR9STM+LFWT1	CaM0463-ICCM272	CaLG05	71.31	3.04	27.19	-3.78
Harvest Index	2010	control	QR9HI1	CaM0463-ICCM272	CaLG05	71.31	14.56	46.03	-0.21
Harvest Index	2010	control	QR9HI2	CKAM1903-CKAM0343	CaLG08	0.01	3.09	10.01	0.07
100 seed weight	2010	control	QR9100SDWT1	CaM0463-ICCM272	CaLG05	71.31	8.3	39.97	-8.96
Days to flower	2010	Saline	QR9DF1	CaM2031-CKAM0165	CaLG07	20.31	2.96	6.47	3.5
Days to maturity	2010	Saline	QR9DM5	CaM2031-CKAM0165	CaLG07	20.31	4.01	7.95	5.03
Yield	2010	Saline	QR9YLD1	CaM2031-CKAM0165	CaLG07	15.91	2.67	16.99	0.86
Total pod number	2010	Saline	QR9PDNO1	CaM2031-CKAM0165	CaLG07	14.91	2.52	24.86	5.08
Seed number	2010	Saline	QR9SDNO1	CaM2031-CKAM0165	CaLG07	15.91	2.63	16.86	4.2
Harvest Index	2010	Saline	QR9HI3	CaM1077-CaM1797	CaLG04d	48.01	2.63	6.13	-0.03
100 seed weight	2010	Saline	QR9100SDWT2	CaM0038-CaM0463	CaLG05	3.01	2.65	17.42	-2.5
Days to flower	2011	control	QR9DF2	CaM0463-ICCM272	CaLG05	72.31	8.01	26.93	-9.86
Days to flower	2011	control	QR9DF3	CKAM0003-CKAM1003	CaLG04d	123.31	5.73	38.9	-10.4
Days to flower	2011	control	QR9DF4	CKAM1903-CKAM0343	CaLG08	3.31	10.62	39.97	-10.84
Days to maturity	2011	control	QR9DM6	CaM0463-ICCM272	CaLG05	72.31	19.06	42.18	-25.35
Days to maturity	2011	control	QR9DM7	CKAM0003-CKAM1003	CaLG04d	124.31	39.19	64.34	-29.72
Days to maturity	2011	control	QR9DM8	CKAM1903-CKAM0343	CaLG08	3.31	43.32	65.07	-30.92
Aboveground dry Matter	2011	control	QR9ADM2	CaM0463-ICCM272	CaLG05	72.31	4.94	17.17	-5.51
Stem + leaf weight	2011	control	QR9STM+LFWT2	CaM0463-ICCM272	CaLG05	72.31	3.72	15.41	-2.84
Yield	2011	control	QR9YLD2	CaM0463-ICCM272	CaLG05	72.31	4.56	16.31	-2.89
Yield	2011	control	QR9YLD3	ICCM0034-CaM0906	CaLG07	0.91	3.29	7.57	0.81
Filled pod number	2011	control	QR9FPDNO1	CKAM0993-CKAM1317	CaLG07	74.61	3.82	8.43	3.46
Total pod number	2011	control	QR9PDNO2	ICCM0034-CaM0906	CaLG07	0.91	3.54	7.63	4.64
Seed number	2011	control	QR9SDNO2	CKAM0993-CKAM1317	CaLG07	74.61	4.04	9.18	3.83
100 seed weight	2011	control	QR9100SDWT3	CaM0463-ICCM272	CaLG05	72.31	9.47	28.58	-7.61
Harvest index	2011	control	QR9HI4	CaM0463-ICCM272	CaLG05	72.31	11.04	32.21	-0.2
Harvest index	2011	control	QR9HI5	CKAM0003-CKAM1003	CaLG04d	123.31	20.61	52.02	-0.19
Harvest index	2011	control	QR9HI6	CKAM1903-CKAM0343	CaLG08	3.31	27.93	55.67	-0.19
Days to flower	2011	Saline	QR9DF5	CaM0463-ICCM272	CaLG05	72.31	6.26	24.98	-9.27
Days to flower	2011	Saline	QR9DF6	CKAM0003-CKAM1003	CaLG04d	124.31	2.91	22.6	-5.85
Days to flower	2011	Saline	QR9DF7	CKAM1903-CKAM0343	CaLG08	3.31	7.75	37.75	-10.22
Days to maturity	2011	Saline	QR9DM9	CaM1301-CKAM1971	CaLG01	39.11	40.76	66.75	-34.5
Days to maturity	2011	Saline	QR9DM10	CaM0463-ICCM272	CaLG05	72.31	16.16	40.69	-27.92
Days to maturity	2011	Saline	QR9DM11	CKAM0003-CKAM1003	CaLG04d	124.31	30.34	59.95	-26.71
Days to maturity	2011	Saline	QR9DM12	CKAM1903-CKAM0343	CaLG08	3.31	31.87	56.87	-27.99
Aboveground dry matter	2011	Saline	QR9ADM3	CaM0463-ICCM272	CaLG05	72.31	2.87	12.02	-2.45
Yield	2011	Saline	QR9YLD4	CaM0463-ICCM272	CaLG05	72.31	2.76	12.21	-1.37
100 seed weight	2011	Saline	QR9100SDWT4	CaM0463-ICCM272	CaLG05	72.31	10.59	33.4	-8.69
Harvest index	2011	Saline	QR9HI7	CaM0463-ICCM272	CaLG05	72.31	8.04	29.85	-0.23
Harvest index	2011	Saline	QR9HI8	CKAM0003-CKAM1003	CaLG04d	123.31	12.23	49.13	-0.22
Harvest index	2011	Saline	QR9HI9	CKAM1903-CKAM0343	CaLG08	3.31	16.06	47.23	-0.22
