# Supplementary material for: Two key genomic regions harbour QTLs for salinity tolerance in ICCV 2 × JG 11 derived chickpea (Cicer arietinum L.) recombinant inbred lines
Source: BMC Plant Biol. 2015 May 22;15:124. doi: 10.1186/s12870-015-0491-8 (PMC4440540; doi:10.1186/s12870-015-0491-8)
Supplement: Additional file 7: Table S7. — 1569 candidate genes with the UniProt Id and protein name found on CaLG05 and CaLG07 were given. Genes that were found to involve in salinity stress response were highlighted (Ca5- Yellow; Ca7-Blue). [file 12870_2015_491_MOESM7_ESM.xls]

## Sheet: Functional Categorization Updat
Supplementary file 6. 1569 candidate genes with the UniProt Id and protein name found on CaLG05 and CaLG07 were given.
Genes that were found to involve in salinity stress response were highlighted (Ca5- Yellow; Ca7-Blue).
Gene_id	Chromosome	Uniprot_id	Protein_name
Ca_01668	Ca5	Q0WPU1	Myosin-15 (Myosin XI I) (AtXI-I)
Ca_11296	Ca5	O04450	T-complex protein 1 subunit epsilon (TCP-1-epsilon) (CCT-epsilon)
Ca_01826	Ca5	Q8GWT4	Protein arginine N-methyltransferase 1.5 (AtPMRT15) (AtPMRT5) (EC 2.1.1.-) (EC 2.1.1.125) (Shk1 kinase-binding protein 1 homolog)
Ca_12668	Ca5	Q9CAP8	Long chain acyl-CoA synthetase 9, chloroplastic (EC 6.2.1.3)
Ca_11333	Ca5	O48700	U-box domain-containing protein 6 (EC 6.3.2.-) (Plant U-box protein 6)
Ca_01763	Ca5	P86387	Phospholipase D alpha 1 (CpPLD1) (EC 3.1.4.4) (Choline phosphatase 1) (Phosphatidylcholine-hydrolyzing phospholipase D 1)
Ca_17983	Ca7	Q9SFB8	Phosphatidylinositol 4-phosphate 5-kinase 6 (AtPIP5K6) (EC 2.7.1.68) (1-phosphatidylinositol 4-phosphate kinase 6) (Diphosphoinositide kinase 6) (PtdIns(4)P-5-kinase 6)
Ca_05017	Ca5	P12628	NADP-dependent malic enzyme (NADP-ME) (EC 1.1.1.40)
Ca_01700	Ca5	O49931	Protein TIC 55, chloroplastic (Rieske iron-sulfur protein TIC55) (Translocon at the inner envelope membrane of chloroplasts 55) (PsTIC55)
Ca_01714	Ca5	Q6S7B0	Transcription initiation factor TFIID subunit 5 (TBP-associated factor 5) (AtTAF5)
Ca_07554	Ca5	O24370	Linoleate 13S-lipoxygenase 2-1, chloroplastic (EC 1.13.11.12) (Lipoxygenase 2-1)
Ca_01612	Ca5	Q9ZQB9	Probable xyloglucan glycosyltransferase 12 (EC 2.4.1.-) (Cellulose synthase-like protein C12) (AtCslC12)
Ca_12700	Ca5	Q9LFU1	Asparagine synthetase [glutamine-hydrolyzing] 3 (EC 6.3.5.4) (Glutamine-dependent asparagine synthetase 3)
Ca_16386	Ca7	Q0WV12	Homeobox-leucine zipper protein ANTHOCYANINLESS 2 (HD-ZIP protein ANL2) (Homeodomain protein AHDP) (Homeodomain transcription factor ANL2)
Ca_01790	Ca5	Q9FUY2	Transcriptional corepressor LEUNIG
Ca_07553	Ca5	O24370	Linoleate 13S-lipoxygenase 2-1, chloroplastic (EC 1.13.11.12) (Lipoxygenase 2-1)
Ca_07483	Ca5	Q9M1P7	Probable boron transporter 2
Ca_01434	Ca5	P27819	Acetolactate synthase 3, chloroplastic (EC 2.2.1.6) (ALS III) (Acetohydroxy-acid synthase III) (Acetolactate synthase III)
Ca_01398	Ca5	Q75QN6	Dual specificity protein phosphatase PHS1 (EC 3.1.3.16) (EC 3.1.3.48) (Protein PROPYZAMIDE-HYPERSENSITIVE 1)
Ca_19580	Ca7	F4K1G2	Putative acyl-activating enzyme 19
Ca_07556	Ca5	O24370	Linoleate 13S-lipoxygenase 2-1, chloroplastic (EC 1.13.11.12) (Lipoxygenase 2-1)
Ca_19468	Ca7	B9DFI7	Probable methyltransferase PMT2 (EC 2.1.1.-)
Ca_12721	Ca5	P0CE10	Putative uncharacterized protein At4g01020, chloroplastic
Ca_07552	Ca5	O24370	Linoleate 13S-lipoxygenase 2-1, chloroplastic (EC 1.13.11.12) (Lipoxygenase 2-1)
Ca_01762	Ca5	P93400	Phospholipase D alpha 1 (PLD alpha 1) (EC 3.1.4.4) (Choline phosphatase 1) (Phosphatidylcholine-hydrolyzing phospholipase D 1)
Ca_07406	Ca5	Q93ZR1	Elongator complex protein 3 (AtELP3) (EC 2.3.1.48) (Elongator component 3) (Protein ELONGATA 3) (Protein ENHANCER-OF-ASYMMETRIC-LEAVES-TWO1)
Ca_19215	Ca5	Q6YSJ5	Protein argonaute 16 (OsAGO16) (OsAGO6) (Protein ZWILLE/PINHEAD-like 1)
Ca_01849	Ca5	Q9SB75	Probable xyloglucan glycosyltransferase 5 (EC 2.4.1.-) (Cellulose synthase-like protein C5) (AtCslC5)
Ca_01462	Ca5	Q8H0T4	E3 ubiquitin-protein ligase UPL2 (Ubiquitin-protein ligase 2) (EC 6.3.2.-)
Ca_20261	Ca7	Q9T020	Probable receptor-like protein kinase At4g39110 (EC 2.7.11.-)
Ca_01723	Ca5	Q9S775	CHD3-type chromatin-remodeling factor PICKLE (EC 3.6.4.-) (Protein GYMNOS)
Ca_07508	Ca5	Q9LRA7	Probable alpha,alpha-trehalose-phosphate synthase [UDP-forming] 9 (EC 2.4.1.15) (Trehalose-6-phosphate synthase 9) (AtTPS9)
Ca_11379	Ca5	O23277	Protein PRD1 (AtPRD1) (Protein PUTATIVE RECOMBINATION INITIATION DEFECT 1)
Ca_01827	Ca5	Q9SCJ9	Ubiquitin carboxyl-terminal hydrolase 26 (EC 3.4.19.12) (Deubiquitinating enzyme 26) (AtUBP26) (Ubiquitin thioesterase 26) (Ubiquitin-specific-processing protease 26)
Ca_03893	Ca5	Q5W915	UDP-sugar pyrophospharylase (PsUSP) (EC 2.7.7.64)
Ca_01679	Ca5	Q9C5Z1	Eukaryotic translation initiation factor 3 subunit B (eIF3b) (eIF-3-eta) (eIF3 p110) (p82)
Ca_03884	Ca5	Q9C5W3	NAD kinase 2, chloroplastic (AtNADK-2) (EC 2.7.1.23)
Ca_01480	Ca5	P37116	NADPH--cytochrome P450 reductase (CPR) (P450R) (EC 1.6.2.4)
Ca_12743	Ca5	Q9SAF0	Oxysterol-binding protein-related protein 1D (OSBP-related protein 1D)
Ca_01919	Ca5	Q39123	Homeobox-leucine zipper protein ATHB-8 (HD-ZIP protein ATHB-8) (Homeodomain transcription factor ATHB-8)
Ca_07617	Ca5	F4JMJ1	Heat shock 70 kDa protein 17 (Heat shock protein 70-17) (AtHsp70-17)
Ca_07609	Ca5	Q8H0V6	ABC transporter F family member 3 (ABC transporter ABCF.3) (AtABCF3) (GCN20-type ATP-binding cassette protein GCN3)
Ca_11308	Ca5	C0LGI2	Probable LRR receptor-like serine/threonine-protein kinase At1g67720 (EC 2.7.11.1)
Ca_07466	Ca5	Q8VWN6	Galactinol--sucrose galactosyltransferase (EC 2.4.1.82) (Raffinose synthase)
Ca_19473	Ca7	Q9ZVH4	Cullin-3A (AtCUL3a)
Ca_12739	Ca5	Q6YUU5	Putative multidrug resistance protein (P-glycoprotein)
Ca_11358	Ca5	Q9C5U1	Histidine kinase 3 (EC 2.7.13.3) (Arabidopsis histidine kinase 3) (AtHK3) (Protein AUTHENTIC HIS-KINASE 3) (Protein ORESARA 12)
Ca_01705	Ca5	Q9SZ52	Pentatricopeptide repeat-containing protein At4g31850, chloroplastic (Protein PROTON GRADIENT REGULATION 3)
Ca_07531	Ca5	Q9ZVD5	Protein argonaute 4 (Protein OVEREXPRESSOR OF CATIONIC PEROXIDASE 11)
Ca_11374	Ca5	Q8L7Y8	Kinesin-like protein KIN12B (Phragmoplast-associated kinesin-related protein 1-like protein) (AtPAKRP1L)
Ca_07412	Ca5	Q9SJM0	Callose synthase 10 (EC 2.4.1.34) (1,3-beta-glucan synthase) (Protein CHORUS) (Protein GLUCAN SYNTHASE-LIKE 8)
Ca_01879	Ca5	Q9LDK9	Beta-adaptin-like protein A (At-bA-Ad) (At-betaA-Ad) (AP complex subunit beta-A) (Adaptor protein complex AP subunit beta-A) (Beta-adaptin A) (Clathrin assembly protein complex beta large chain A)
Ca_07566	Ca5	O50008	5-methyltetrahydropteroyltriglutamate--homocysteine methyltransferase 1 (EC 2.1.1.14) (Cobalamin-independent methionine synthase 1) (AtMS1) (Vitamin-B12-independent methionine synthase 1)
Ca_11385	Ca5	O81852	Bifunctional aspartokinase/homoserine dehydrogenase 2, chloroplastic (AK-HD 2) (AK-HSDH 2) (Beta-aspartyl phosphate homoserine 2) [Includes: Aspartokinase (EC 2.7.2.4); Homoserine dehydrogenase (EC 1.1.1.3)]
Ca_17988	Ca7	Q5D869	DNA-directed RNA polymerase V subunit 1 (DNA-directed RNA polymerase D subunit 1b) (AtNRPD1b) (Nuclear RNA polymerase D 1b) (DNA-directed RNA polymerase E subunit 1) (Nuclear RNA polymerase E 1) (EC 2.7.7.6) (Protein DEFECTIVE IN MERISTEM SILENCING 5) (Protein DEFECTIVE IN RNA-DIRECTED DNA METHYLATION 3) (Protein RNA-DIRECTED DNA METHYLATION DEFECTIVE 1) (RNA polymerase IV subunit 1) (POL IV 1)
Ca_03925	Ca5	Q9STN3	Putative transcription elongation factor SPT5 homolog 1
Ca_01717	Ca5	Q9SJ20	Ribonucleoside-diphosphate reductase large subunit (EC 1.17.4.1) (Ribonucleoside-diphosphate reductase R1 subunit) (AtRNR1)
Ca_13791	Ca7	O65272	K(+) efflux antiporter 2, chloroplastic (AtKEA2)
Ca_16418	Ca7	P93733	Phospholipase D beta 1 (AtPLDbeta1) (PLD beta 1) (PLDbeta) (EC 3.1.4.4)
Ca_01765	Ca5	Q9SG02	RNA-dependent RNA polymerase 6 (AtRDRP6) (EC 2.7.7.48) (Protein SILENCING DEFECTIVE 1) (Protein SUPPRESSOR OF GENE SILENCING 2) (RNA-directed RNA polymerase 6)
Ca_07487	Ca5	Q8L5Y9	Pantothenate kinase 2 (AtPANK2) (EC 2.7.1.33) (Pantothenic acid kinase 2)
Ca_01720	Ca5	Q8VYJ7	Chaperone protein ClpB4, mitochondrial (ATP-dependent Clp protease ATP-binding subunit ClpB homolog 4) (Casein lytic proteinase B4)
Ca_01677	Ca5	Q5N870	Endoribonuclease Dicer homolog 3a (Dicer-like protein 3a) (OsDCL3a) (EC 3.1.26.-)
Ca_01710	Ca5	Q9LK40	DNA-directed RNA polymerases IV and V subunit 2 (EC 2.7.7.6) (DNA-directed RNA polymerase D subunit 2a) (AtNRPD2a) (Nuclear RNA polymerase D 2a) (Nuclear RNA polymerase E 2) (Protein DEFECTIVE IN MERISTEM SILENCING 2) (Protein DEFECTIVE IN RNA-DIRECTED DNA METHYLATION 2) (RNA polymerase IV subunit 2a) (POL IV 2a)
Ca_01601	Ca5	Q9SY55	Calcium-transporting ATPase 3, endoplasmic reticulum-type (AtECA3) (EC 3.6.3.8)
Ca_01591	Ca5	Q37145	Calcium-transporting ATPase 1, chloroplastic (EC 3.6.3.8) (Ca(2+)-ATPase isoform 1) (Plastid envelope ATPase 1)
Ca_15715	Ca7	P98204	Phospholipid-transporting ATPase 1 (AtALA1) (EC 3.6.3.1) (Aminophospholipid flippase 1)
Ca_01396	Ca5	P35100	Chaperone protein ClpC, chloroplastic (ATP-dependent Clp protease ATP-binding subunit ClpC homolog) (Casein lytic proteinase C)
Ca_01835	Ca5	Q03194	Plasma membrane ATPase 4 (EC 3.6.3.6) (Proton pump 4)
Ca_03882	Ca5	D8WUA4	Protein translocase subunit SECA2, chloroplastic
Ca_20254	Ca7	Q9C5Y4	Structural maintenance of chromosomes protein 2-1 (AtSMC2-1) (Chromosome-associated protein E-1) (AtCAP-E1) (Protein TITAN 3)
Ca_01824	Ca5	Q9M086	DDB1- and CUL4-associated factor homolog 1 (Protein DDB1-CUL4 ASSOCIATED FACTOR 1) (Protein DCAF1)
Ca_17966	Ca7	Q9SLZ4	Retinoblastoma-related protein 1 (PsRB1)
Ca_01771	Ca5	O48946	Cellulose synthase A catalytic subunit 1 [UDP-forming] (AtCesA1) (EC 2.4.1.12) (Protein RADIALLY SWOLLEN 1) (AtRSW1)
Ca_20248	Ca7	Q941L0	Cellulose synthase A catalytic subunit 3 [UDP-forming] (AtCesA3) (EC 2.4.1.12) (Constitutive expression of VSP1 protein 1) (Isoxaben-resistant protein 1) (Ath-B) (Protein ECTOPIC LIGNIN 1) (Protein RADIALLY SWOLLEN 5) (AtRSW5)
Ca_12691	Ca5	Q94FB9	ABC transporter D family member 1 (ABC transporter ABCD.1) (AtABCD1) (EC 3.6.3.47) (Peroxisomal ABC transporter 1) (AtPXA1) (Protein ACETATE NON-UTILIZING 2) (Protein COMATOSE) (Protein PEROXISOME DEFECTIVE 3) (Ped3p)
Ca_01787	Ca5	Q76CU2	Pleiotropic drug resistance protein 1 (NtPDR1)
Ca_19595	Ca7	Q9LZX8	Brefeldin A-inhibited guanine nucleotide-exchange protein 2 (BIG2) (ARF guanine-nucleotide exchange factor BIG2)
Ca_13756	Ca7	H3K2Y6	Mediator of RNA polymerase II transcription subunit 12 (Protein CENTER CITY) (Protein CRYPTIC PRECOCIOUS)
Ca_13738	Ca7	Q6EVK6	ATP-dependent helicase BRM (AtBRM) (EC 3.6.4.12) (Protein BRAHMA)
Ca_07489	Ca5	Q9M3G7	Serine/threonine-protein kinase ATM (EC 2.7.11.1) (Ataxia telangiectasia mutated homolog) (AtATM)
Ca_01638	Ca5	Q9FM86	Probable ADP,ATP carrier protein At5g56450 (ADP/ATP translocase At5g56450) (Adenine nucleotide translocator At5g56450)
Ca_01442	Ca5	P46266	14-3-3-like protein
Ca_11318	Ca5	P25861	Glyceraldehyde-3-phosphate dehydrogenase, cytosolic (EC 1.2.1.12)
Ca_07478	Ca5	Q02166	Anthranilate phosphoribosyltransferase, chloroplastic (EC 2.4.2.18)
Ca_12670	Ca5	Q39237	Transcription factor TGA1 (DNA-binding protein TGA1a-like protein) (bZIP transcription factor 47) (AtbZIP47)
Ca_01813	Ca5	P50346	60S acidic ribosomal protein P0
Ca_16402	Ca7	Q9LEW8	Protein-ribulosamine 3-kinase, chloroplastic (EC 2.7.1.172) (Fructosamine 3-kinase-related protein) (AtFN3K-RP)
Ca_03871	Ca5	Q9FXM3	Replication factor C subunit 2 (OsRFC2) (Activator 1 subunit 2)
Ca_07634	Ca5	Q39254	Vacuolar cation/proton exchanger 2 (Ca(2+)/H(+) antiporter CAX2) (Ca(2+)/H(+) exchanger 2) (Protein CATION EXCHANGER 2)
Ca_01695	Ca5	Q8RXV3	Probable protein phosphatase 2C 59 (AtPP2C59) (EC 3.1.3.16) (HopW1-1-interacting protein 2) (Protein phosphatase 2C WIN2) (PP2C WIN2)
Ca_01770	Ca5	Q9SUV1	Adenine nucleotide transporter BT1, chloroplastic/mitochondrial (Protein BRITTLE 1 homolog) (AtBT1) (Protein EMBRYO DEFECTIVE 104) (Protein EMBRYO DEFECTIVE 42) (Protein SODIUM HYPERSENSITIVE 1)
Ca_05014	Ca5	O80592	Amino acid permease 8 (Amino acid transporter AAP8)
Ca_16388	Ca7	P45432	COP9 signalosome complex subunit 1 (CSN complex subunit 1) (Constitutive photomorphogenesis protein 11) (Protein FUSCA 6)
Ca_24268	Ca7	Q94C11	SURP and G-patch domain-containing protein 1-like protein (Splicing factor 4-like protein) (SF4-like protein)
Ca_11315	Ca5	Q9FX53	Trihelix transcription factor GT-1 (Trihelix DNA-binding protein GT-1)
Ca_01419	Ca5	Q0E0Y3	RNA pseudouridine synthase 7 (EC 5.4.99.-) (RNA pseudouridylate synthase 7) (RNA-uridine isomerase 7)
Ca_03873	Ca5	Q9C6Y3	Cyclin-A1-1 (G2/mitotic-specific cyclin-A1-1) (CycA1;1)
Ca_03916	Ca5	O49286	F-box protein SKP2B (F-box/LRR-repeat protein 5) (AtFB5) (SKP2-like protein 2) (AtSKP2;2)
Ca_01703	Ca5	Q9SZ53	Probable protein phosphatase 2C 60 (AtPP2C60) (EC 3.1.3.16)
Ca_12659	Ca5	Q6YZ54	Replication factor C subunit 3 (OsRFC3) (Activator 1 subunit 3)
Ca_07586	Ca5	Q0WVE9	Probable plastidic glucose transporter 1
Ca_07449	Ca5	Q8VYG9	Plant intracellular Ras-group-related LRR protein 9
Ca_07481	Ca5	Q8RXN3	Phosphoenolpyruvate/phosphate translocator 1, chloroplastic (AtPPT1) (Protein CAB UNDEREXPRESSED 1)
Ca_12704	Ca5	Q8LAM0	Ubiquitin carboxyl-terminal hydrolase 4 (EC 3.4.19.12) (Deubiquitinating enzyme 4) (AtUBP4) (Ubiquitin thioesterase 4) (Ubiquitin-specific-processing protease 4)
Ca_12705	Ca5	Q8LAM0	Ubiquitin carboxyl-terminal hydrolase 4 (EC 3.4.19.12) (Deubiquitinating enzyme 4) (AtUBP4) (Ubiquitin thioesterase 4) (Ubiquitin-specific-processing protease 4)
Ca_05009	Ca5	Q9M077	Serine/threonine-protein kinase Aurora-1 (AtAur1) (EC 2.7.11.1) (Aurora-like kinase 1)
Ca_01509	Ca5	B3QYP1	Proline--tRNA ligase (EC 6.1.1.15) (Prolyl-tRNA synthetase) (ProRS)
Ca_20194	Ca7	Q9ZVJ3	65-kDa microtubule-associated protein 5 (AtMAP65-5)
Ca_22792	Ca7	O80842	Cell division protein FtsY homolog, chloroplastic (Chloroplast SRP receptor homolog, alpha subunit CpFtsY) (Fused signal recognition particle receptor)
Ca_07518	Ca5	Q9FJP6	U-box domain-containing protein 38 (EC 6.3.2.-) (Plant U-box protein 38)
Ca_19236	Ca5	P73627	Uncharacterized protein sll1770
Ca_11343	Ca5	Q9C7G0	65-kDa microtubule-associated protein 8 (AtMAP65-8)
Ca_19479	Ca7	Q8L736	F-box/kelch-repeat protein SKIP11 (SKP1-interacting partner 11)
Ca_13759	Ca7	A4IJ27	Rop guanine nucleotide exchange factor 3 (AtRopGEF3) (Rho of plants guanine nucleotide exchange factor 3)
Ca_15723	Ca7	Q56X05	Pentatricopeptide repeat-containing protein At1g06145 (Protein EMBRYO DEFECTIVE 1444)
Ca_12645	Ca5	Q9XI00	F-box protein 7 (SKP1-interacting partner 32)
Ca_19216	Ca5	Q9MB94	1-aminocyclopropane-1-carboxylate oxidase (ACC oxidase) (EC 1.14.17.4) (Ethylene-forming enzyme) (EFE)
Ca_25106	Ca7	P31691	ADP,ATP carrier protein, mitochondrial (ADP/ATP translocase) (Adenine nucleotide translocator) (ANT)
Ca_01881	Ca5	O81062	Signal peptide peptidase (AtSPP) (EC 3.4.23.-) (Intramembrane protease) (IMP) (IMPAS)
Ca_01699	Ca5	Q94K01	Lariat debranching enzyme (AtDBR1) (EC 3.1.-.-)
Ca_11297	Ca5	Q93Z25	Probable pectate lyase 22 (EC 4.2.2.2)
Ca_19217	Ca5	Q00624	L-ascorbate oxidase homolog (EC 1.10.3.-)
Ca_01708	Ca5	Q5RDY2	Transmembrane 9 superfamily member 4
Ca_01855	Ca5	P10978	Retrovirus-related Pol polyprotein from transposon TNT 1-94 [Includes: Protease (EC 3.4.23.-); Reverse transcriptase (EC 2.7.7.49); Endonuclease]
Ca_13751	Ca7	P10978	Retrovirus-related Pol polyprotein from transposon TNT 1-94 [Includes: Protease (EC 3.4.23.-); Reverse transcriptase (EC 2.7.7.49); Endonuclease]
Ca_13770	Ca7	P10978	Retrovirus-related Pol polyprotein from transposon TNT 1-94 [Includes: Protease (EC 3.4.23.-); Reverse transcriptase (EC 2.7.7.49); Endonuclease]
Ca_18004	Ca7	P10978	Retrovirus-related Pol polyprotein from transposon TNT 1-94 [Includes: Protease (EC 3.4.23.-); Reverse transcriptase (EC 2.7.7.49); Endonuclease]
Ca_22749	Ca7	P10978	Retrovirus-related Pol polyprotein from transposon TNT 1-94 [Includes: Protease (EC 3.4.23.-); Reverse transcriptase (EC 2.7.7.49); Endonuclease]
Ca_01562	Ca5	Q8GXG1	Probable isoaspartyl peptidase/L-asparaginase 2 (EC 3.4.19.5) (L-asparagine amidohydrolase 2) [Cleaved into: Isoaspartyl peptidase/L-asparaginase 2 subunit alpha; Isoaspartyl peptidase/L-asparaginase 2 subunit beta]
Ca_11313	Ca5	Q9LU89	Serine/threonine protein phosphatase 2A 59 kDa regulatory subunit B' eta isoform (AtB' eta) (PP2A, B' subunit, eta isoform)
Ca_17971	Ca7	O24160	TGACG-sequence-specific DNA-binding protein TGA-2.1 (TGA2.1)
Ca_07608	Ca5	Q944Q0	Serine/threonine-protein kinase WNK8 (AtWNK8) (EC 2.7.11.1) (Protein kinase with no lysine 8)
Ca_07462	Ca5	Q9C7V5	Putative pentatricopeptide repeat-containing protein At1g64310
Ca_07433	Ca5	Q9LY87	E3 ubiquitin-protein ligase RGLG2 (EC 6.3.2.-) (RING domain ligase 2)
Ca_03910	Ca5	Q9LP03	Pentatricopeptide repeat-containing protein At1g43980, mitochondrial
Ca_12735	Ca5	Q9LY87	E3 ubiquitin-protein ligase RGLG2 (EC 6.3.2.-) (RING domain ligase 2)
Ca_19596	Ca7	Q9LPC5	Brefeldin A-inhibited guanine nucleotide-exchange protein 3 (BIG3) (ARF guanine-nucleotide exchange factor BIG3) (Protein EMBRYO SAC DEVELOPMENT ARREST 10)
Ca_01877	Ca5	Q8VZ59	Indole-3-pyruvate monooxygenase YUCCA6 (EC 1.14.13.168) (Flavin-containing monooxygenase YUCCA6) (Protein HYPERTALL1)
Ca_01489	Ca5	Q8L7W1	Mechanosensitive ion channel protein 3, chloroplastic (Mechanosensitive channel of small conductance-like 3) (MscS-Like protein 3)
Ca_01834	Ca5	Q8LAZ7	COP9 signalosome complex subunit 5b (Signalosome subunit 5b) (EC 3.4.-.-) (Jun activation domain-binding homolog 1)
Ca_01676	Ca5	Q9SMZ2	Pentatricopeptide repeat-containing protein At4g33170
Ca_01667	Ca5	Q0WPU1	Myosin-15 (Myosin XI I) (AtXI-I)
Ca_01579	Ca5	Q9STX2	3-oxo-Delta(4,5)-steroid 5-beta-reductase (EC 1.3.1.3) (Delta(4)-3-oxosteroid 5-beta-reductase) (Delta-4,5-steroid 5-beta-reductase) (At5beta-StR) (Progesterone 5-beta-reductase) (5beta-POR) (Protein VEIN PATTERNING 1)
Ca_07542	Ca5	Q9FH04	Alcohol dehydrogenase-like 7 (EC 1.1.1.1)
Ca_11357	Ca5	Q9FZK1	F-box only protein 6
Ca_12653	Ca5	Q42593	L-ascorbate peroxidase T, chloroplastic (EC 1.11.1.11) (Thylakoid-bound ascorbate peroxidase) (AtAPx06) (tAPX)
Ca_18002	Ca7	Q42586	Uridine 5'-monophosphate synthase (UMP synthase) [Includes: Orotate phosphoribosyltransferase (OPRTase) (EC 2.4.2.10); Orotidine 5'-phosphate decarboxylase (EC 4.1.1.23) (OMPdecase)]
Ca_01689	Ca5	Q9C5V5	Glutamate receptor 2.8 (Ligand-gated ion channel 2.8)
Ca_01724	Ca5	P10978	Retrovirus-related Pol polyprotein from transposon TNT 1-94 [Includes: Protease (EC 3.4.23.-); Reverse transcriptase (EC 2.7.7.49); Endonuclease]
Ca_01725	Ca5	Q9S775	CHD3-type chromatin-remodeling factor PICKLE (EC 3.6.4.-) (Protein GYMNOS)
Ca_01869	Ca5	Q9SIL5	Pentatricopeptide repeat-containing protein At2g20540
Ca_01578	Ca5	Q9STX2	3-oxo-Delta(4,5)-steroid 5-beta-reductase (EC 1.3.1.3) (Delta(4)-3-oxosteroid 5-beta-reductase) (Delta-4,5-steroid 5-beta-reductase) (At5beta-StR) (Progesterone 5-beta-reductase) (5beta-POR) (Protein VEIN PATTERNING 1)
Ca_01500	Ca5	F4JQZ3	Rho GTPase-activating protein REN1 (Protein ROP1 ENHANCER 1) (Rho-type GTPase-activating protein REN1)
Ca_22804	Ca7	Q8L7K9	NAD-dependent malic enzyme 2, mitochondrial (AtNAD-ME2) (NAD-malic enzyme 2) (EC 1.1.1.39)
Ca_03911	Ca5	Q84JL2	2-oxoisovalerate dehydrogenase subunit alpha 2, mitochondrial (EC 1.2.4.4) (Branched-chain alpha-keto acid dehydrogenase E1 component alpha chain) (BCKDE1A) (BCKDH E1-alpha)
Ca_01870	Ca5	P51568	Serine/threonine-protein kinase AFC3 (EC 2.7.12.1)
Ca_11305	Ca5	Q8H1F2	Regulator of G-protein signaling 1 (AtRGS1)
Ca_01461	Ca5	Q8W490	Serine/threonine-protein kinase PEPKR2 (EC 2.7.11.-) (Protein PHOSPHOENOLPYRUVATE CARBOXYLASE-RELATED KINASE 2)
Ca_01859	Ca5	Q9MAJ7	Beta-galactosidase 5 (Lactase 5) (EC 3.2.1.23)
Ca_07644	Ca5	Q9SJD4	Long chain acyl-CoA synthetase 8 (EC 6.2.1.3)
Ca_07419	Ca5	F4JRP8	Protein STICHEL-like 2
Ca_01585	Ca5	F4K4L7	Transcription initiation factor TFIID subunit 4b (TBP-associated factor 4b) (AtTAF4b)
Ca_22555	Ca7	Q9FN30	Probable aminotransferase TAT2 (EC 2.6.1.-) (Tyrosine aminotransferase 2)
Ca_07503	Ca5	Q40161	Polygalacturonase-1 non-catalytic subunit beta (AroGP1) (Polygalacturonase converter) (PG converter)
Ca_17965	Ca7	Q500W7	GPI mannosyltransferase 1 (EC 2.4.1.-) (GPI mannosyltransferase I) (GPI-MT-I) (Phosphatidylinositol-glycan biosynthesis class M protein) (PIG-M) (Protein PEANUT 1)
Ca_01559	Ca5	Q93Y06	Probable inactive receptor kinase At5g67200
Ca_07442	Ca5	Q9STK6	Probable serine/threonine-protein kinase WNK3 (AtWNK3) (EC 2.7.11.1) (Protein kinase with no lysine 3)
Ca_12734	Ca5	P51567	Serine/threonine-protein kinase AFC2 (EC 2.7.12.1)
Ca_13790	Ca7	O81027	Hydroxymethylglutaryl-CoA lyase, mitochondrial (HL) (HMG-CoA lyase) (EC 4.1.3.4) (3-hydroxy-3-methylglutarate-CoA lyase)
Ca_17982	Ca7	Q9FKR3	Pentatricopeptide repeat-containing protein At5g38730
Ca_01533	Ca5	Q945K7	Isocitrate dehydrogenase [NAD] catalytic subunit 5, mitochondrial (EC 1.1.1.41) (IDH-V) (Isocitric dehydrogenase 5) (NAD(+)-specific ICDH 5)
Ca_03920	Ca5	Q9SDQ3	Scarecrow-like protein 1 (AtSCL1) (GRAS family protein 4) (AtGRAS-4)
Ca_07423	Ca5	P25803	Vignain (EC 3.4.22.-) (Bean endopeptidase) (Cysteine proteinase EP-C1)
Ca_07544	Ca5	Q5SNN4	Zinc finger CCCH domain-containing protein 40 (OsC3H40)
Ca_11424	Ca5	Q94CD8	Glucan endo-1,3-beta-glucosidase 4 (EC 3.2.1.39) ((1->3)-beta-glucan endohydrolase 4) ((1->3)-beta-glucanase 4) (Beta-1,3-endoglucanase 4) (Beta-1,3-glucanase 4)
Ca_11413	Ca5	Q4PE39	Protein transport protein SEC23
Ca_01496	Ca5	Q9SB51	Ubiquitin carboxyl-terminal hydrolase 16 (EC 3.4.19.12) (Deubiquitinating enzyme 16) (AtUBP16) (Ubiquitin thioesterase 16) (Ubiquitin-specific-processing protease 16)
Ca_07635	Ca5	O65351	Subtilisin-like protease (EC 3.4.21.-) (Cucumisin-like serine protease)
Ca_15698	Ca7	Q9SG77	Putative pectinesterase/pectinesterase inhibitor 24 [Includes: Pectinesterase inhibitor 24 (Pectin methylesterase inhibitor 24); Pectinesterase 24 (PE 24) (EC 3.1.1.11) (Pectin methylesterase 24) (AtPME24)]
Ca_17992	Ca7	Q9M1I2	Protein NRT1/ PTR FAMILY 5.4 (AtNPF5.4)
Ca_07524	Ca5	Q9S7R4	Pentatricopeptide repeat-containing protein At1g74900, mitochondrial (Protein ORGANELLE TRANSCRIPT PROCESSING DEFECT 43)
Ca_01760	Ca5	Q9SKK0	EIN3-binding F-box protein 1 (F-box/LRR-repeat protein 6)
Ca_11320	Ca5	Q9FKS8	Lysine histidine transporter 1
Ca_01428	Ca5	P0DH79	CBS domain-containing protein CBSCBSPB5
Ca_11298	Ca5	Q9FXD8	Probable pectate lyase 5 (EC 4.2.2.2)
Ca_01411	Ca5	Q9ZVM9	Probable serine/threonine-protein kinase At1g54610 (EC 2.7.11.1)
Ca_01690	Ca5	Q8LGN0	Glutamate receptor 2.7 (Ligand-gated ion channel 2.7)
Ca_01437	Ca5	O23034	Ubiquitin-like modifier-activating enzyme 5 (Ubiquitin-activating enzyme 5)
Ca_07421	Ca5	Q93Z25	Probable pectate lyase 22 (EC 4.2.2.2)
Ca_01543	Ca5	Q9SJ73	Pentatricopeptide repeat-containing protein At2g04860
Ca_01896	Ca5	Q94FY7	Tocopherol cyclase, chloroplastic (EC 5.5.1.24) (Sucrose export defective 1) (Vitamin E pathway gene 1 protein)
Ca_07575	Ca5	A8R7E6	Chitin elicitor receptor kinase 1 (AtCERK1) (EC 2.7.11.1) (LysM domain receptor-like kinase 1) (LysM RLK1) (LysM-containing receptor-like kinase 1)
Ca_19474	Ca7	Q43469	Delta(8)-fatty-acid desaturase (EC 1.14.19.4) (Delta(8)-sphingolipid desaturase)
Ca_11327	Ca5	Q7XUF4	Cyclin-dependent kinase G-2 (CDKG;2) (EC 2.7.11.22) (EC 2.7.11.23)
Ca_19576	Ca7	O64639	Receptor-like serine/threonine-protein kinase At2g45590 (EC 2.7.11.1)
Ca_01666	Ca5	B9DFX7	Copper-transporting ATPase PAA2, chloroplastic (EC 3.6.3.4) (Protein HEAVY METAL ATPASE 8)
Ca_12681	Ca5	Q02920	Early nodulin-70 (N-70)
Ca_01537	Ca5	Q9FX08	Probable protein phosphatase 2C 12 (AtPP2C12) (EC 3.1.3.16)
Ca_11402	Ca5	Q8VZR6	Inositol transporter 1
Ca_01613	Ca5	Q9SM02	Squalene epoxidase 1 (AtSQE1) (EC 1.14.13.132) (Protein DROUGHT HYPERSENSITIVE 2) (Squalene monooxygenase) (XF1 protein)
Ca_01670	Ca5	Q8VYG3	Endoglucanase 16 (EC 3.2.1.4) (Endo-1,4-beta glucanase 16)
Ca_11372	Ca5	Q9Z321	DNA topoisomerase 3-beta-1 (EC 5.99.1.2) (DNA topoisomerase III beta-1)
Ca_01487	Ca5	Q56X46	Mechanosensitive ion channel protein 2, chloroplastic (Mechanosensitive channel of small conductance-like 2) (MscS-Like protein 2)
Ca_11361	Ca5	Q9FYG2	Calmodulin-binding transcription activator 4 (Ethylene-induced calmodulin-binding protein 4) (AtFIN21) (EICBP4) (Ethylene-induced calmodulin-binding protein d) (EICBP.d) (Signal-responsive protein 5)
Ca_13768	Ca7	Q9FHD7	Probable serine/threonine-protein kinase At5g41260 (EC 2.7.11.1)
Ca_03878	Ca5	Q9FVX2	Pentatricopeptide repeat-containing protein At1g77360, mitochondrial
Ca_12654	Ca5	Q70DU8	Aldehyde dehydrogenase family 3 member H1 (AtALDH4) (Ath-ALDH4) (EC 1.2.1.3)
Ca_16422	Ca7	Q8S8S2	Lysophospholipid acyltransferase LPEAT2 (EC 2.3.1.25) (Lysophosphatidylethanolamine acyltransferase 2) (AtLPEAT2)
Ca_01386	Ca5	O48559	Protein UNIFOLIATA
Ca_12648	Ca5	P43210	Delta-aminolevulinic acid dehydratase, chloroplastic (ALADH) (EC 4.2.1.24) (Porphobilinogen synthase)
Ca_12655	Ca5	Q70DU8	Aldehyde dehydrogenase family 3 member H1 (AtALDH4) (Ath-ALDH4) (EC 1.2.1.3)
Ca_19226	Ca5	Q9SJ85	BTB/POZ domain-containing protein At2g04740
Ca_01390	Ca5	Q64M78	Protein MEI2-like 4 (OML4) (MEI2-like protein 4)
Ca_03876	Ca5	Q39134	Amino acid permease 3 (Amino acid transporter AAP3)
Ca_07534	Ca5	O24606	Protein ETHYLENE INSENSITIVE 3
Ca_13777	Ca7	Q7XMK8	DEAD-box ATP-dependent RNA helicase 6 (EC 3.6.4.13)
Ca_01399	Ca5	Q93Y09	Serine carboxypeptidase-like 45 (EC 3.4.16.-)
Ca_03889	Ca5	Q2LAE1	Histone-lysine N-methyltransferase ASHH2 (EC 2.1.1.43) (ASH1 homolog 2) (H3-K4-HMTase) (Histone H3-K36 methyltransferase 8) (H3-K36-HMTase 8) (Protein EARLY FLOWERING IN SHORT DAYS) (Protein SET DOMAIN GROUP 8)
Ca_13741	Ca7	Q8GX78	Probable anion transporter 2, chloroplastic (Phosphate transporter PHT4;4)
Ca_01392	Ca5	Q8VHC8	Lysosomal alpha-mannosidase (Laman) (EC 3.2.1.24) (Lysosomal acid alpha-mannosidase) (Mannosidase alpha class 2B member 1) (Mannosidase alpha-B)
Ca_11423	Ca5	Q8W4N3	Ubiquitin carboxyl-terminal hydrolase 2 (EC 3.4.19.12) (Deubiquitinating enzyme 2) (AtUBP2) (Ubiquitin thioesterase 2) (Ubiquitin-specific-processing protease 2)
Ca_01880	Ca5	Q54CL2	T-complex protein 1 subunit delta (TCP-1-delta) (CCT-delta)
Ca_07461	Ca5	Q9FML2	Histone deacetylase 6 (EC 3.5.1.98)
Ca_01864	Ca5	Q9LP45	26S proteasome non-ATPase regulatory subunit 11 homolog (19S proteosome subunit 9) (AtS9) (26S proteasome regulatory subunit RPN6) (AtRPN6) (26S proteasome regulatory subunit S9 homolog)
Ca_11406	Ca5	Q93WX6	Cysteine desulfurase 2, chloroplastic (EC 2.8.1.7) (EC 4.4.1.16) (NIFS-like protein) (Plastid sufS-like protein) (Protein AtCpNifS) (Selenocysteine lyase)
Ca_17995	Ca7	Q9LRR4	Putative disease resistance RPP13-like protein 1
Ca_01671	Ca5	O04279	Guanine nucleotide-binding protein alpha-2 subunit (GP-alpha-2)
Ca_16391	Ca7	O80844	Probable methyltransferase PMT16 (EC 2.1.1.-)
Ca_07436	Ca5	P51567	Serine/threonine-protein kinase AFC2 (EC 2.7.12.1)
Ca_15708	Ca7	Q9ZVD0	Serrate RNA effector molecule
Ca_07409	Ca5	Q84MA8	Adenine/guanine permease AZG2 (AzgA-homolog protein) (Protein AZAGUANINE RESISTANT 2) (AtAzg2)
Ca_12639	Ca5	Q8H4H5	Metal transporter Nramp5
Ca_07600	Ca5	P05522	Endoglucanase 1 (EC 3.2.1.4) (Abscission cellulase 1) (Endo-1,4-beta-glucanase 1)
Ca_03922	Ca5	Q8W234	Transcriptional corepressor SEUSS (AtSEU)
Ca_01555	Ca5	P42731	Polyadenylate-binding protein 2 (PABP-2) (Poly(A)-binding protein 2)
Ca_07411	Ca5	Q9SJM0	Callose synthase 10 (EC 2.4.1.34) (1,3-beta-glucan synthase) (Protein CHORUS) (Protein GLUCAN SYNTHASE-LIKE 8)
Ca_01716	Ca5	Q9FIB6	26S proteasome non-ATPase regulatory subunit 12 homolog A (26S proteasome regulatory subunit RPN5a) (AtRPN5a) (26S proteasome regulatory subunit p55 homolog A) (Protein EMBRYO DEFECTIVE 2107) (Protein MARIPOSA)
Ca_03908	Ca5	Q9LRV2	Pentatricopeptide repeat-containing protein At3g26540
Ca_20213	Ca7	H1A988	11-oxo-beta-amyrin 30-oxidase (EC 1.14.13.173) (Cytochrome P450 72A154)
Ca_01648	Ca5	Q11011	Puromycin-sensitive aminopeptidase (PSA) (EC 3.4.11.14) (Cytosol alanyl aminopeptidase) (AAP-S)
Ca_03909	Ca5	O49287	Putative pentatricopeptide repeat-containing protein At1g77010, mitochondrial
Ca_12669	Ca5	Q8VYW6	Gamma-glutamyltranspeptidase 1 (EC 2.3.2.2) (Gamma-glutamyltransferase 1) (Glutathione hydrolase 1) (EC 3.4.19.13)
Ca_01542	Ca5	P40781	Protein CYPRO4
Ca_03869	Ca5	Q8H4H5	Metal transporter Nramp5
Ca_07638	Ca5	O04478	Endoglucanase 7 (EC 3.2.1.4) (Endo-1,4-beta glucanase 7)
Ca_16385	Ca7	Q96287	Shaggy-related protein kinase theta (EC 2.7.11.1) (ASK-theta)
Ca_01508	Ca5	Q9LTX3	Pyridoxine/pyridoxamine 5'-phosphate oxidase 1, chloroplastic (AtPPOX1) [Includes: Pyridoxine/pyridoxamine 5'-phosphate oxidase (EC 1.4.3.5) (PNP/PMP oxidase) (PNPOx) (Pyridoxal 5'-phosphate synthase); Probable NAD(P)HX epimerase (EC 5.1.99.-)]
Ca_11403	Ca5	Q9LIS3	UDP-glucuronate 4-epimerase 6 (EC 5.1.3.6) (UDP-glucuronic acid epimerase 6) (AtUGlcAE2)
Ca_12641	Ca5	Q9XI07	SWI/SNF complex subunit SWI3C (AtSWI3C) (Transcription regulatory protein SWI3C)
Ca_03926	Ca5	P12886	Alcohol dehydrogenase 1 (EC 1.1.1.1)
Ca_03927	Ca5	P12886	Alcohol dehydrogenase 1 (EC 1.1.1.1)
Ca_01484	Ca5	Q9LEU8	Argininosuccinate lyase, chloroplastic (EC 4.3.2.1) (Arginosuccinase)
Ca_01768	Ca5	Q9LFN6	DEAD-box ATP-dependent RNA helicase 56 (EC 3.6.4.13) (UAP56 homolog B)
Ca_11377	Ca5	Q4PE39	Protein transport protein SEC23
Ca_25098	Ca7	P93755	Zinc finger CCCH domain-containing protein 30 (AtC3H30)
Ca_11408	Ca5	P51082	Chalcone synthase 1B (EC 2.3.1.74) (Naringenin-chalcone synthase 1B)
Ca_17987	Ca7	A5F5U6	Beta-galactosidase (Beta-gal) (EC 3.2.1.23) (Lactase)
Ca_01829	Ca5	Q38JU2	Cryptochrome DASH, chloroplastic/mitochondrial (Cryptochrome-3)
Ca_07431	Ca5	Q94A08	Probable galactinol--sucrose galactosyltransferase 2 (EC 2.4.1.82) (Protein SEED IMBIBITION 2) (Raffinose synthase 2)
Ca_07584	Ca5	O48766	Endoglucanase 11 (EC 3.2.1.4) (Endo-1,4-beta glucanase 11)
Ca_01627	Ca5	P49043	Vacuolar-processing enzyme (VPE) (EC 3.4.22.-)
Ca_17996	Ca7	Q6NLV4	Flowering time control protein FY
Ca_19208	Ca5	A5GJT7	Threonine--tRNA ligase (EC 6.1.1.3) (Threonyl-tRNA synthetase) (ThrRS)
Ca_01885	Ca5	P28011	Aspartate aminotransferase 1 (EC 2.6.1.1) (Transaminase A)
Ca_03905	Ca5	C0LGR6	Probable LRR receptor-like serine/threonine-protein kinase At4g29180 (EC 2.7.11.1)
Ca_07576	Ca5	Q8RW96	Serine/threonine protein phosphatase 2A 59 kDa regulatory subunit B' gamma isoform (AtB' gamma) (PP2A, B' subunit, gamma isoform)
Ca_13742	Ca7	Q5XF03	Probable glycerol-3-phosphate acyltransferase 8 (EC 2.3.1.15)
Ca_07418	Ca5	Q9STL8	Probable Ufm1-specific protease (UfSP) (EC 3.4.22.-)
Ca_11388	Ca5	O23266	Pentatricopeptide repeat-containing protein At4g14050, mitochondrial
Ca_01685	Ca5	Q570B4	3-ketoacyl-CoA synthase 10 (KCS-10) (EC 2.3.1.199) (Protein FIDDLEHEAD) (Very long-chain fatty acid condensing enzyme 10) (VLCFA condensing enzyme 10)
Ca_07427	Ca5	Q9SKB2	Leucine-rich repeat receptor-like serine/threonine/tyrosine-protein kinase SOBIR1 (EC 2.7.10.1) (EC 2.7.11.1) (Protein EVERSHED) (Protein SUPPRESSOR OF BIR1-1)
Ca_01784	Ca5	O78328	Probable 1-deoxy-D-xylulose-5-phosphate synthase, chloroplastic (1-deoxyxylulose-5-phosphate synthase) (DXP synthase) (DXPS) (EC 2.2.1.7) (CapTKT2)
Ca_01441	Ca5	Q9M9E8	F-box protein At1g78280
Ca_11414	Ca5	Q9SFU3	Purple acid phosphatase 15 (EC 3.1.3.-) (EC 3.1.3.2) (Phytase)
Ca_01540	Ca5	O48724	Protein WEAK CHLOROPLAST MOVEMENT UNDER BLUE LIGHT 1 (Protein WEB1)
Ca_11389	Ca5	Q93WN0	Selenium-binding protein 2 (Protein EMBRYO SAC DEVELOPMENT ARREST 38)
Ca_07533	Ca5	P14133	L-ascorbate oxidase (ASO) (Ascorbase) (EC 1.10.3.3)
Ca_01909	Ca5	Q8LIY8	Carotenoid cleavage dioxygenase 8 homolog B, chloroplastic (OsCCD8b) (EC 1.13.11.69) (EC 1.13.11.70) (Protein DWARF-10) (Protein MAX4 homolog)
Ca_07604	Ca5	O82485	Oligopeptide transporter 7 (AtOPT7)
Ca_01660	Ca5	Q9LYG9	Mechanosensitive ion channel protein 10 (Mechanosensitive channel of small conductance-like 10) (MscS-Like protein 10) (AtMSL10)
Ca_01680	Ca5	Q67ZE1	3beta-hydroxysteroid-dehydrogenase/decarboxylase isoform 2 (At3BETAHSD/D2) (EC 1.1.1.170) (4alpha-carboxysterol-C3-dehydrogenase/C4-decarboxylase isoform 1-2) (Reticulon-like protein B19) (AtRTNLB19) (Sterol-4-alpha-carboxylate 3-dehydrogenase 2, decarboxylating)
Ca_01573	Ca5	Q9C6B2	Metal transporter Nramp2 (AtNramp2)
Ca_11418	Ca5	Q84W89	DEAD-box ATP-dependent RNA helicase 37 (EC 3.6.4.13)
Ca_25034	Ca7	H1A981	11-oxo-beta-amyrin 30-oxidase (EC 1.14.13.173) (Cytochrome P450 72A63)
Ca_01742	Ca5	A0JJX5	Synaptotagmin-4 (NTMC2T2.2) (Synaptotagmin D)
Ca_13740	Ca7	O23066	Cytochrome P450 86A2 (EC 1.14.14.1) (Protein ABERRANT INDUCTION OF TYPE THREE 1)
Ca_07522	Ca5	Q9S795	Betaine aldehyde dehydrogenase 1, chloroplastic (BADH) (EC 1.2.1.8) (Aldehyde dehydrogenase family 10 member A8)
Ca_21367	Ca7	Q39128	Potassium channel KAT1
Ca_01624	Ca5	Q9FMR9	RuvB-like protein 1 (EC 3.6.4.12) (49 kDa TATA box-binding protein-interacting protein homolog) (AtTIP49a) (Ruv DNA-helicase-like protein)
Ca_12650	Ca5	P29828	Protein disulfide-isomerase (PDI) (EC 5.3.4.1)
Ca_03914	Ca5	Q9SU64	Probable cyclic nucleotide-gated ion channel 16 (Cyclic nucleotide- and calmodulin-regulated ion channel 16)
Ca_11398	Ca5	Q9SL02	DNA repair protein RAD50 (AtRAD50) (EC 3.6.-.-)
Ca_07592	Ca5	Q8H1H9	Primary amine oxidase (EC 1.4.3.21) (Amine oxidase [copper-containing])
Ca_19212	Ca5	Q6YSJ5	Protein argonaute 16 (OsAGO16) (OsAGO6) (Protein ZWILLE/PINHEAD-like 1)
Ca_19239	Ca5	Q8GYF4	Probable inorganic phosphate transporter 1-5 (AtPht1;5) (H(+)/Pi cotransporter)
Ca_12680	Ca5	O04722	Sulfate transporter 2.1 (AST68)
Ca_16387	Ca7	Q93W95	Probable methyltransferase PMT13 (EC 2.1.1.-)
Ca_11399	Ca5	Q9SL02	DNA repair protein RAD50 (AtRAD50) (EC 3.6.-.-)
Ca_01920	Ca5	O82318	Probably inactive leucine-rich repeat receptor-like protein kinase At2g25790
Ca_07543	Ca5	Q304B9	Neutral ceramidase (N-CDase) (NCDase) (EC 3.5.1.23) (Acylsphingosine deacylase) (N-acylsphingosine amidohydrolase)
Ca_11330	Ca5	P07374	Urease (EC 3.5.1.5) (Urea amidohydrolase)
Ca_20260	Ca7	Q9SJT1	SUMO-activating enzyme subunit 2 (EC 6.3.2.-) (Protein EMBRYO DEFECTIVE 2764) (Ubiquitin-like 1-activating enzyme E1B)
Ca_01795	Ca5	Q0WQD2	Probable galacturonosyltransferase 3 (EC 2.4.1.-)
Ca_12643	Ca5	Q8GX69	Beta-galactosidase 16 (Lactase 16) (EC 3.2.1.23)
Ca_16421	Ca7	Q9LLL8	Xylem serine proteinase 1 (AtXSP1) (EC 3.4.21.-) (Cucumisin-like protein)
Ca_01782	Ca5	Q38998	Potassium channel AKT1
Ca_11397	Ca5	O23254	Serine hydroxymethyltransferase 4 (AtSHMT4) (EC 2.1.2.1) (Glycine hydroxymethyltransferase 4) (Serine methylase 4)
Ca_01688	Ca5	Q3S4A7	Histidine kinase 5 (EC 2.7.13.3) (Arabidopsis histidine kinase 5) (AtHK5) (Protein AUTHENTIC HIS-KINASE 5) (Protein CYTOKININ-INDEPENDENT 2)
Ca_01755	Ca5	Q8LF20	Putative clathrin assembly protein At2g25430
Ca_11383	Ca5	P43298	Probable receptor protein kinase TMK1 (EC 2.7.11.1)
Ca_07450	Ca5	Q9FGS8	C2 and GRAM domain-containing protein At5g50170
Ca_11371	Ca5	P28553	Phytoene dehydrogenase, chloroplastic/chromoplastic (EC 1.3.99.-) (Phytoene desaturase)
Ca_03899	Ca5	Q8L7V3	Probable methyltransferase PMT26 (EC 2.1.1.-)
Ca_01783	Ca5	Q9XI23	Boron transporter 4
Ca_07588	Ca5	Q9SHZ3	Nucleobase-ascorbate transporter 1 (AtNAT1)
Ca_11419	Ca5	Q9FLD8	Pentatricopeptide repeat-containing protein At5g39980, chloroplastic
Ca_01584	Ca5	O65351	Subtilisin-like protease (EC 3.4.21.-) (Cucumisin-like serine protease)
Ca_07632	Ca5	P52417	Glucose-1-phosphate adenylyltransferase small subunit 2, chloroplastic (EC 2.7.7.27) (ADP-glucose pyrophosphorylase) (ADP-glucose synthase) (AGPase B) (Alpha-D-glucose-1-phosphate adenyl transferase)
Ca_01393	Ca5	Q9FIT8	ADP-ribosylation factor GTPase-activating protein AGD1 (ARF GAP AGD1) (Protein ARF-GAP DOMAIN 1) (AtAGD1)
Ca_11396	Ca5	P50246	Adenosylhomocysteinase (AdoHcyase) (EC 3.3.1.1) (S-adenosyl-L-homocysteine hydrolase)
Ca_22550	Ca7	O82485	Oligopeptide transporter 7 (AtOPT7)
Ca_07512	Ca5	Q27GI3	Nucleobase-ascorbate transporter 6 (AtNAT6)
Ca_16427	Ca7	Q9LE59	Polygalacturonate 4-alpha-galacturonosyltransferase (EC 2.4.1.43) (Alpha-1,4-galacturonosyltransferase 1) (Galacturonosyltransferase 1) (Like glycosyl transferase 1)
Ca_01637	Ca5	Q8LQJ8	ATP-dependent zinc metalloprotease FTSH 5, mitochondrial (OsFTSH5) (EC 3.4.24.-)
Ca_01757	Ca5	Q8RWZ5	G-type lectin S-receptor-like serine/threonine-protein kinase SD2-5 (EC 2.7.11.1) (S-domain-2 (SD2) receptor kinase 5) (SD2-5)
Ca_11387	Ca5	Q9LK39	Probable acyl-activating enzyme 16, chloroplastic (EC 6.2.1.-)
Ca_15707	Ca7	Q6RET7	Calcium and calcium/calmodulin-dependent serine/threonine-protein kinase DMI-3 (EC 2.7.11.17) (CCaMK DMI3) (Does not make infections protein 3) (MtCCaMK)
Ca_01397	Ca5	Q75QN6	Dual specificity protein phosphatase PHS1 (EC 3.1.3.16) (EC 3.1.3.48) (Protein PROPYZAMIDE-HYPERSENSITIVE 1)
Ca_12683	Ca5	Q9LW96	Inositol-3-phosphate synthase (MIP synthase) (EC 5.5.1.4) (Myo-inositol 1-phosphate synthase) (IPS) (MI-1-P synthase)
Ca_01848	Ca5	Q9SJA4	Probable cyclic nucleotide-gated ion channel 14 (Cyclic nucleotide- and calmodulin-regulated ion channel 14)
Ca_01582	Ca5	Q946Y7	Syntaxin-61 (AtSYP61) (Osmotic stress-sensitive mutant 1)
Ca_07432	Ca5	P0CS93	Galactose oxidase (GAO) (GO) (GOase) (EC 1.1.3.9)
Ca_19610	Ca7	Q42799	Cytochrome P450 93A2 (EC 1.14.-.-)
Ca_01793	Ca5	Q945B4	2-oxoglutarate-dependent dioxygenase AOP3 (EC 1.14.11.-)
Ca_01389	Ca5	Q8YTC2	Uncharacterized WD repeat-containing protein alr2800
Ca_16441	Ca7	Q58FX0	BON1-associated protein 2 (Protein BON1-ASSOCIATED PROTEIN 1-LIKE)
Ca_01614	Ca5	A3DF24	Chaperone protein DnaJ
Ca_01775	Ca5	O13801	Uncharacterized RNA-binding protein C17H9.04c
Ca_07583	Ca5	Q58G87	Polyubiquitin 3 [Cleaved into: Ubiquitin-related; Ubiquitin]
Ca_11339	Ca5	Q93VI3	60S ribosomal protein L17-1
Ca_01571	Ca5	Q9FMH5	Putative cyclin-A3-1 (G2/mitotic-specific cyclin-A3-1) (CycA3;1)
Ca_01424	Ca5	Q9SJE2	Palmitoyl-acyl carrier protein thioesterase, chloroplastic (EC 3.1.2.-) (16:0-acyl-carrier protein thioesterase) (16:0-ACP thioesterase) (Acyl-[acyl-carrier-protein] hydrolase)
Ca_01905	Ca5	Q9FFN2	Probable glycosyltransferase At5g03795 (EC 2.4.-.-)
Ca_11384	Ca5	Q9LW07	Probable polygalacturonase At3g15720 (PG) (EC 3.2.1.15) (Pectinase At3g15720)
Ca_11314	Ca5	P24155	Thimet oligopeptidase (EC 3.4.24.15) (Endo-oligopeptidase A) (Endopeptidase 24.15) (PZ-peptidase) (Soluble metallo-endopeptidase)
Ca_12688	Ca5	Q9SIN1	Inactive TPR repeat-containing thioredoxin TTL3 (Tetratricopeptide repeat thioredoxin-like 3) (VH1-interacting TPR-containing protein)
Ca_01889	Ca5	Q8LGF7	Protein PEROXIN-4 (AtPEX4) (Probable ubiquitin-conjugating enzyme E2 21) (EC 6.3.2.19) (Ubiquitin carrier protein 21)
Ca_11392	Ca5	Q9LW07	Probable polygalacturonase At3g15720 (PG) (EC 3.2.1.15) (Pectinase At3g15720)
Ca_01587	Ca5	P31166	Adenine phosphoribosyltransferase 1, chloroplastic (APRT 1) (AtAPT1) (EC 2.4.2.7)
Ca_13798	Ca7	Q9M2E2	(+)-neomenthol dehydrogenase (EC 1.1.1.208) (Menthone:neomenthol reductase) (Short-chain dehydrogenase/reductase 1) (AtSDR1)
Ca_03903	Ca5	Q8GYD2	Meiotic nuclear division protein 1 homolog (AtMND1) (Meiotic nuclear division 1-like protein)
Ca_01564	Ca5	P17801	Putative receptor protein kinase ZmPK1 (EC 2.7.11.1)
Ca_20212	Ca7	Q9VKV8	UPF0468 protein CG5343
Ca_13781	Ca7	Q9SSA7	GDSL esterase/lipase 5 (EC 3.1.1.-) (Extracellular lipase 5)
Ca_07410	Ca5	Q6K5K2	B3 domain-containing protein Os02g0598200
Ca_19579	Ca7	Q9SWE5	Phosphopantothenoylcysteine decarboxylase (PPCDC) (EC 4.1.1.36) (AtCoaC1) (Halotolerance protein Hal3a) (AtHal3a)
Ca_03924	Ca5	Q8L9J7	Bidirectional sugar transporter SWEET1 (AtSWEET1)
Ca_07429	Ca5	Q42539	Protein-L-isoaspartate O-methyltransferase 1 (AtPIMT1) (EC 2.1.1.77) (L-isoaspartyl protein carboxyl methyltransferase) (Protein L-isoaspartyl methyltransferase) (Protein-beta-aspartate methyltransferase)
Ca_22755	Ca7	Q9SXB8	G-type lectin S-receptor-like serine/threonine-protein kinase At1g11330 (EC 2.7.11.1)
Ca_13786	Ca7	P10978	Retrovirus-related Pol polyprotein from transposon TNT 1-94 [Includes: Protease (EC 3.4.23.-); Reverse transcriptase (EC 2.7.7.49); Endonuclease]
Ca_07590	Ca5	Q9STT2	Vacuolar protein sorting-associated protein 29 (Protein MAIGO 1) (Vesicle protein sorting 29)
Ca_01499	Ca5	Q9SB52	Mitochondrial uncoupling protein 4 (AtPUMP4) (Mitochondrial dicarboxylate carrier 2)
Ca_01892	Ca5	Q9SZD1	Protein tesmin/TSO1-like CXC 5 (AtTCX5)
Ca_01551	Ca5	Q9C635	Heat stress transcription factor B-4 (AtHsfB4) (AtHsf-02)
Ca_03898	Ca5	Q39111	Gibberellin 20 oxidase 2 (EC 1.14.11.-) (GA 20-oxidase 2) (Gibberellin C-20 oxidase 2)
Ca_13764	Ca7	Q9M2C9	F-box/kelch-repeat protein SKIP4 (SKP1-interacting partner 4)
Ca_20272	Ca7	Q9ZVJ6	Annexin D4 (AnnAt4)
Ca_16440	Ca7	O64640	Probable carboxylesterase 8 (AtCXE8) (EC 3.1.1.1)
Ca_19232	Ca5	Q75LL6	Transcriptional adapter ADA2
Ca_01436	Ca5	F4JRR5	TITAN-like protein
Ca_01485	Ca5	O95239	Chromosome-associated kinesin KIF4A (Chromokinesin-A)
Ca_15751	Ca7	P46287	60S ribosomal protein L11 (L5)
Ca_07641	Ca5	Q9SSE5	Zinc finger protein CONSTANS-LIKE 9
Ca_01823	Ca5	Q9SCL7	Acetylglutamate kinase, chloroplastic (EC 2.7.2.8) (N-acetyl-L-glutamate 5-phosphotransferase) (NAG kinase) (AtNAGK)
Ca_07468	Ca5	Q9ZSZ8	FKBP12-interacting protein of 37 kDa (FIP-37) (Immunophilin-interacting protein AtFIP37)
Ca_01605	Ca5	Q9SY57	Protein PHLOEM PROTEIN 2-LIKE A10 (AtPP2-A10)
Ca_07520	Ca5	P54802	Alpha-N-acetylglucosaminidase (EC 3.2.1.50) (N-acetyl-alpha-glucosaminidase) (NAG) [Cleaved into: Alpha-N-acetylglucosaminidase 82 kDa form; Alpha-N-acetylglucosaminidase 77 kDa form]
Ca_11355	Ca5	Q8GZ43	RanBP2-type zinc finger protein At1g67325
Ca_01516	Ca5	Q9S7T8	Serpin-ZX (ArathZx) (AtSerpin1) (Serpin-1)
Ca_13747	Ca7	Q8GUH1	U-box domain-containing protein 33 (Plant U-box protein 33) [Includes: E3 ubiquitin ligase (EC 6.3.2.-); Serine/threonine-protein kinase (EC 2.7.11.-)]
Ca_07596	Ca5	A1EC95	HEAT repeat-containing protein 6
Ca_01422	Ca5	Q8W475	SWI/SNF complex subunit SWI3A (AtSWI3A) (Transcription regulatory protein SWI3A)
Ca_01910	Ca5	O82314	Probable transcriptional regulatory protein At2g25830
Ca_11412	Ca5	Q9FYC1	Cation/H(+) antiporter 4 (Protein CATION/H+ EXCHANGER 4) (AtCHX4)
Ca_07595	Ca5	O81117	Cytochrome P450 94A1 (EC 1.14.-.-) (P450-dependent fatty acid omega-hydroxylase)
Ca_01794	Ca5	Q945B6	Probable 2-oxoglutarate-dependent dioxygenase AOP1.2 (EC 1.14.11.-)
Ca_01792	Ca5	Q945B6	Probable 2-oxoglutarate-dependent dioxygenase AOP1.2 (EC 1.14.11.-)
Ca_03872	Ca5	Q7F830	Cyclin-A1-1 (G2/mitotic-specific cyclin-A1-1) (CycA1;1)
Ca_01558	Ca5	Q2VIQ3	Chromosome-associated kinesin KIF4B (Chromokinesin-B)
Ca_22756	Ca7	D0EL35	CST complex subunit CTC1 (Protein CONSERVED TELOMERE MAINTENANCE COMPONENT 1) (AtCTC1)
Ca_07528	Ca5	O04532	Formin-like protein 8 (AtFH8) (AtFORMIN-1)
Ca_07591	Ca5	Q9ZVN6	Clathrin coat assembly protein AP180 (At-AP180) (Clathrin coat-associated protein AP180)
Ca_18003	Ca7	Q8S3N1	E3 ubiquitin-protein ligase SINAT5 (EC 6.3.2.-) (Seven in absentia homolog 5)
Ca_01852	Ca5	Q8VZQ0	Probable nucleoredoxin 3 (AtNrx3) (EC 1.8.1.8)
Ca_07519	Ca5	Q00808	Vegetative incompatibility protein HET-E-1
Ca_13748	Ca7	Q75RY2	Protein PAIR1 (Protein HOMOLOGOUS PAIRING ABERRATION IN RICE MEIOSIS 1)
Ca_21366	Ca7	O04331	Prohibitin-3, mitochondrial (Atphb3) (Protein ENHANCED ETHYLENE RESPONSE 3)
Ca_11300	Ca5	Q9FYL3	ALBINO3-like protein 1, chloroplastic (Arabidopsis thaliana envelope membrane integrase) (Protein ALBINA 4) (Ath4) (Protein ARTEMIS)
Ca_20195	Ca7	Q9FL41	WAT1-related protein At5g07050
Ca_07435	Ca5	P24465	Cytochrome P450 71A1 (EC 1.14.-.-) (ARP-2) (CYPLXXIA1)
Ca_01816	Ca5	P92960	Potassium channel KAT3 (AKT4) (AtKC1) (Potassium channel TKC)
Ca_07558	Ca5	Q9LMF1	UDP-glycosyltransferase 85A3 (EC 2.4.1.-)
Ca_13794	Ca7	O65268	Putative threonine aspartase (Taspase-1) (EC 3.4.25.-) [Cleaved into: Putative threonine aspartase subunit alpha; Putative threonine aspartase subunit beta]
Ca_11367	Ca5	Q8L612	MACPF domain-containing protein At1g14780
Ca_01894	Ca5	Q9FXA4	U-box domain-containing protein 26 (EC 6.3.2.-) (Plant U-box protein 26)
Ca_12716	Ca5	F4I8B9	Putative WEB family protein At1g65010, chloroplastic
Ca_07557	Ca5	Q9LMF1	UDP-glycosyltransferase 85A3 (EC 2.4.1.-)
Ca_01853	Ca5	Q5HZP1	Ribonuclease H2 subunit B (RNase H2 subunit B) (Ribonuclease HI subunit B)
Ca_01737	Ca5	A8WQT4	Calcium uptake protein 1 homolog, mitochondrial
Ca_11347	Ca5	Q5M7C8	HORMA domain-containing protein 1
Ca_07517	Ca5	Q93X17	Snakin-2
Ca_01572	Ca5	Q40704	MADS-box transcription factor 3 (OsMADS3) (Protein AGAMOUS-like) (RMADS222)
Ca_07546	Ca5	Q9R0A8	HAUS augmin-like complex subunit 1 (Coiled-coil domain-containing protein 5)
Ca_16397	Ca7	Q6J9S1	Ethylene-responsive transcription factor RAP2-11 (Protein RELATED TO APETALA2 11)
Ca_01385	Ca5	Q55CU8	Random slug protein 5 (CRAL-TRIO domain-containing protein 5)
Ca_03904	Ca5	F6S215	AP-5 complex subunit beta-1 (Adaptor-related protein complex 5 beta subunit) (Beta5)
Ca_19481	Ca7	Q9CA64	Transcription factor PRE3 (Basic helix-loop-helix protein 135) (AtbHLH135) (bHLH 135) (Protein ACTIVATION-TAGGED BRI1 SUPPRESSOR 1) (ATBS1) (Protein PACLOBUTRAZOL RESISTANCE 3) (Protein TARGET OF MOOPTEROS 7) (Transcription factor EN 67) (bHLH transcription factor bHLH135)
Ca_22545	Ca7	Q1PEU4	Pentatricopeptide repeat-containing protein At2g44880
Ca_19228	Ca5	O94580	Ubiquitin and WLM domain-containing protein C1442.07c
Ca_01649	Ca5	Q9SMZ9	Uncharacterized protein At4g33100
Ca_01401	Ca5	P0ABF1	Poly(A) polymerase I (PAP I) (EC 2.7.7.19) (Plasmid copy number protein)
Ca_01719	Ca5	O22193	U-box domain-containing protein 4 (EC 6.3.2.-) (Plant U-box protein 4)
Ca_15729	Ca7	Q8VHK9	ATP-dependent RNA helicase DHX36 (EC 3.6.4.13) (DEAH box protein 36) (MLE-like protein 1) (RNA helicase associated with AU-rich element ARE)
Ca_01730	Ca5	P51425	60S ribosomal protein L39
Ca_01713	Ca5	Q9SAH7	Probable WRKY transcription factor 40 (WRKY DNA-binding protein 40)
Ca_01746	Ca5	P14009	14 kDa proline-rich protein DC2.15
Ca_11420	Ca5	Q689D6	Protein ROOT PRIMORDIUM DEFECTIVE 1
Ca_17979	Ca7	O22193	U-box domain-containing protein 4 (EC 6.3.2.-) (Plant U-box protein 4)
Ca_01575	Ca5	P86888	Peamaclein (allergen Pru p 7)
Ca_12724	Ca5	O22227	Protein MIZU-KUSSEI 1
Ca_20250	Ca7	Q945M9	Nuclear transcription factor Y subunit A-9 (AtNF-YA-9)
Ca_01754	Ca5	Q93WC4	Auxin-responsive protein IAA29 (Indoleacetic acid-induced protein 29)
Ca_01641	Ca5	Q9SF32	Protein IQ-DOMAIN 1
Ca_01860	Ca5	Q641Z5	Cation transport regulator-like protein 2
Ca_03919	Ca5	Q9FDW1	Transcription factor MYB44 (Myb-related protein 44) (AtMYB44) (Myb-related protein R1) (AtMYBR1)
Ca_12673	Ca5	Q09851	NADPH-dependent 1-acyldihydroxyacetone phosphate reductase (ADR) (EC 1.1.1.101) (1-acyl DHAP reductase) (Acyl/alkyl DHAP reductase) (Acylglycerone-phosphate reductase)
Ca_03894	Ca5	Q9LPK5	Probable calcium-binding protein CML44 (Calmodulin-like protein 44)
Ca_01472	Ca5	Q54U63	BEACH domain-containing protein lvsC
Ca_01655	Ca5	Q8BGF9	Solute carrier family 25 member 44
Ca_01599	Ca5	Q9VCY8	Adiponectin receptor protein
Ca_17967	Ca7	Q5HZL1	ERI1 exoribonuclease 2 (EC 3.1.-.-) (Exonuclease domain-containing protein 1)
Ca_07416	Ca5	P95649	Protein CbbY
Ca_01497	Ca5	Q766C3	Aspartic proteinase nepenthesin-1 (EC 3.4.23.12) (Nepenthesin-I)
Ca_25033	Ca7	Q9M0X5	Cysteine-rich receptor-like protein kinase 25 (Cysteine-rich RLK25) (EC 2.7.11.-)
Ca_26353	Ca7	Q9SS03	Dirigent protein 21 (AtDIR21)
Ca_01550	Ca5	Q9SND4	Transcription factor HEC2 (Basic helix-loop-helix protein 37) (AtbHLH37) (bHLH 37) (Protein HECATE 2) (Transcription factor EN 117) (bHLH transcription factor bHLH037)
Ca_07612	Ca5	Q84TF5	RING-H2 zinc finger protein RHA4a
Ca_07603	Ca5	Q9SGU9	Methionine gamma-lyase (AtMGL) (EC 4.4.1.11) (L-methioninase)
Ca_15709	Ca7	Q9ZVC9	Protein FAR1-RELATED SEQUENCE 3
Ca_19469	Ca7	Q9SWI1	Protein PHYTOCHROME KINASE SUBSTRATE 1
Ca_01709	Ca5	Q54K50	Phospholipase D Y (EC 3.1.4.4) (Phosphatase D3) (PLD 3)
Ca_07530	Ca5	Q8CAK1	Putative transferase CAF17 homolog, mitochondrial (EC 2.1.-.-) (Iron-sulfur cluster assembly factor homolog)
Ca_16408	Ca7	A0MDQ1	Ubiquitin-related modifier 1 homolog 1
Ca_12678	Ca5	Q9SZN7	Heavy metal-associated isoprenylated plant protein 26 (AtHIPP26) (Farnesylated protein 6) (AtFP6)
Ca_07579	Ca5	P46667	Homeobox-leucine zipper protein ATHB-5 (HD-ZIP protein ATHB-5) (Homeodomain transcription factor ATHB-5)
Ca_19204	Ca5	Q39202	G-type lectin S-receptor-like serine/threonine-protein kinase RLK1 (EC 2.7.11.1) (Receptor-like protein kinase 1)
Ca_12646	Ca5	Q8VYX0	IAA-amino acid hydrolase ILR1-like 6 (EC 3.5.1.-) (Protein gr1)
Ca_22796	Ca7	Q9C8S6	C2 domain-containing protein At1g63220
Ca_01702	Ca5	Q9SK39	Probable steroid-binding protein 3 (AtMP3)
Ca_01777	Ca5	Q38867	Peptidyl-prolyl cis-trans isomerase CYP19-3 (PPIase CYP19-3) (EC 5.2.1.8) (Cyclophilin of 19 kDa 3) (Cyclophilin-4) (Rotamase cyclophilin-2)
Ca_07607	Ca5	Q9FKK2	Agamous-like MADS-box protein AGL62
Ca_01617	Ca5	P46604	Homeobox-leucine zipper protein HAT22 (Homeodomain-leucine zipper protein HAT22) (HD-ZIP protein 22)
Ca_11422	Ca5	Q9LEL5	3'-hydroxy-N-methyl-(S)-coclaurine 4'-O-methyltransferase (EC 2.1.1.116) (S-adenosyl-L-methionine:3'-hydroxy-N-methylcoclaurine 4'-O-methyltransferase) (4'-OMT)
Ca_01583	Ca5	P0CQ68	Arginine N-methyltransferase 2 (EC 2.1.1.-)
Ca_01455	Ca5	Q8L936	Putative clathrin assembly protein At4g40080
Ca_26354	Ca7	Q9FKK2	Agamous-like MADS-box protein AGL62
Ca_15745	Ca7	P21747	Embryonic abundant protein USP92
Ca_01586	Ca5	Q96289	Zinc finger protein ZAT10 (Salt-tolerance zinc finger)
Ca_19477	Ca7	Q9FN03	Ultraviolet-B receptor UVR8 (Protein UV-B RESISTANCE 8) (RCC1 domain-containing protein UVR8)
Ca_01387	Ca5	Q9FH54	Ethylene-responsive transcription factor ERF114
Ca_01408	Ca5	Q10PP8	Metal tolerance protein 4 (OsMTP4)
Ca_20249	Ca7	Q8BP78	Protein FRA10AC1 homolog
Ca_12702	Ca5	Q9LFT9	Ras-related protein RABH1e (AtRABH1e)
Ca_01692	Ca5	Q9FVR6	Uncharacterized protein At1g32220, chloroplastic
Ca_19209	Ca5	A7SLC8	N-acetyltransferase 9-like protein (EC 2.3.1.-)
Ca_01541	Ca5	P27521	Chlorophyll a-b binding protein 4, chloroplastic (LHCI type III CAB-4)
Ca_01851	Ca5	Q01085	Nucleolysin TIAR (TIA-1-related protein)
Ca_03921	Ca5	P48384	Thioredoxin M-type, chloroplastic (Trx-M)
Ca_13779	Ca7	Q50EX6	Protein ODORANT1 (MYB-like protein ODO1)
Ca_07504	Ca5	Q2MHE4	Serine/threonine-protein kinase HT1 (EC 2.7.11.1) (High leaf temperature protein 1)
Ca_13780	Ca7	P93788	Remorin (pp34)
Ca_07527	Ca5	Q9SB04	Two-component response regulator ARR5 (Response reactor 2)
Ca_01727	Ca5	Q93VG8	DeSI-like protein At4g17486 (EC 3.4.-.-)
Ca_07469	Ca5	Q6RVV4	Short-chain dehydrogenase TIC 32, chloroplastic (EC 1.1.1.-) (Translocon at the inner envelope membrane of chloroplasts 32) (PsTIC32)
Ca_11353	Ca5	Q6NMK1	Glucuronoxylan 4-O-methyltransferase 1 (EC 2.1.1.112)
Ca_01503	Ca5	Q9SB61	Zinc-finger homeodomain protein 2 (AtZHD2) (Homeobox protein 22) (AtHB-22) (Protein MATERNAL EFFECT EMBRYO ARREST 68)
Ca_01651	Ca5	Q5C9L6	(S)-coclaurine N-methyltransferase (TfCNMT) (EC 2.1.1.140)
Ca_01552	Ca5	Q9SND9	Uncharacterized acetyltransferase At3g50280 (EC 2.3.1.-)
Ca_07463	Ca5	Q9FML4	Protein LATERAL ORGAN BOUNDARIES (ASYMMETRIC LEAVES 2-like protein 4) (AS2-like protein 4)
Ca_11366	Ca5	Q9SFC6	Rho GDP-dissociation inhibitor 1 (AtRhoGDI1) (Rho GDI-1)
Ca_20192	Ca7	Q0JNR2	Cysteine proteinase inhibitor 12 (Oryzacystatin XII) (OC-XII) (Oryzacystatin-12)
Ca_12720	Ca5	Q940J1	Homeobox-leucine zipper protein ATHB-16 (HD-ZIP protein ATHB-16) (Homeodomain transcription factor ATHB-16)
Ca_11349	Ca5	Q9FYF9	F-box protein At1g67340
Ca_11348	Ca5	Q9FYF7	REF/SRPP-like protein At1g67360
Ca_01653	Ca5	P05477	17.9 kDa class II heat shock protein
Ca_11345	Ca5	P92792	Mitochondrial import receptor subunit TOM20 (Translocase of outer membrane 20 kDa subunit)
Ca_11346	Ca5	Q8BG15	CTD small phosphatase-like protein 2 (CTDSP-like 2) (EC 3.1.3.-)
Ca_25107	Ca7	Q8L649	E3 ubiquitin ligase BIG BROTHER (EC 6.3.2.-) (Protein ENHANCER OF DA1-1)
Ca_01729	Ca5	Q94AW5	Ethylene-responsive transcription factor ERF003
Ca_07496	Ca5	Q84WP5	CASP-like protein At2g36330
Ca_01801	Ca5	Q9UDY4	DnaJ homolog subfamily B member 4 (Heat shock 40 kDa protein 1 homolog) (HSP40 homolog) (Heat shock protein 40 homolog) (Human liver DnaJ-like protein)
Ca_03877	Ca5	Q9SU08	Auxilin-related protein 1
Ca_01488	Ca5	Q8W486	Uncharacterized protein At1g04910
Ca_01447	Ca5	Q8W486	Uncharacterized protein At1g04910
Ca_01563	Ca5	Q8L9J9	Probable carbohydrate esterase At4g34215 (EC 3.1.-.-)
Ca_03887	Ca5	Q07474	Floral homeotic protein PMADS 2
Ca_07514	Ca5	P29675	Pollen-specific protein SF3
Ca_13736	Ca7	Q84JT7	AT-rich interactive domain-containing protein 1 (ARID domain-containing protein 1) (ARID and ELM2 domain-containing protein 1)
Ca_07486	Ca5	O49627	Iron-sulfur cluster assembly protein 1 (AtISU1) (Protein ISCU-LIKE 1) (NifU-like N-terminal domain-containing protein ISU1) (NifU-like protein ISU1)
Ca_19584	Ca7	Q9ZUC1	Quinone oxidoreductase-like protein At1g23740, chloroplastic (EC 1.-.-.-)
Ca_01597	Ca5	P29675	Pollen-specific protein SF3
Ca_15711	Ca7	Q6X5Y6	Ethylene-responsive transcription factor WRI1 (Protein ACTIVATOR OF SPORAMIN::LUC 1) (Protein WRINKLED 1)
Ca_07506	Ca5	Q9XIJ5	U-box domain-containing protein 18 (EC 6.3.2.-) (Plant U-box protein 18)
Ca_01620	Ca5	O82804	Protein EARLY FLOWERING 3 (Nematode-responsive protein)
Ca_20186	Ca7	O82368	Uncharacterized protein At2g29880
Ca_01665	Ca5	O78424	Uncharacterized protein ycf19
Ca_16393	Ca7	Q9LY00	Probable WRKY transcription factor 70 (WRKY DNA-binding protein 70)
Ca_01405	Ca5	Q9H694	Protein bicaudal C homolog 1 (Bic-C)
Ca_12663	Ca5	A8WGS4	TLC domain-containing protein 2
Ca_01785	Ca5	P96213	Demerged into P9WJD2 and P9WJD3.
Ca_07455	Ca5	P10978	Retrovirus-related Pol polyprotein from transposon TNT 1-94 [Includes: Protease (EC 3.4.23.-); Reverse transcriptase (EC 2.7.7.49); Endonuclease]
Ca_03880	Ca5	Q13049	E3 ubiquitin-protein ligase TRIM32 (EC 6.3.2.-) (72 kDa Tat-interacting protein) (Tripartite motif-containing protein 32) (Zinc finger protein HT2A)
Ca_11375	Ca5	Q8L5T9	Cysteine proteinase inhibitor 2 (AtCYS-2)
Ca_22794	Ca7	P34419	Putative esterase F42H10.6 (EC 3.1.2.-)
Ca_01554	Ca5	Q9FF86	BAHD acyltransferase DCR (EC 2.3.1.-) (Protein DEFECTIVE IN CUTICULAR RIDGES) (Protein PERMEABLE LEAVES 3)
Ca_19223	Ca5	Q91ZF2	Cathepsin 7 (EC 3.4.22.-) (Cathepsin 1)
Ca_07456	Ca5	Q9Y5Q9	General transcription factor 3C polypeptide 3 (Transcription factor IIIC 102 kDa subunit) (TFIIIC 102 kDa subunit) (TFIIIC102) (Transcription factor IIIC subunit gamma) (TF3C-gamma)
Ca_19231	Ca5	Q9QYI4	DnaJ homolog subfamily B member 12 (mDj10)
Ca_07613	Ca5	Q67ZU1	Triacylglycerol lipase 2 (EC 3.1.1.3)
Ca_01752	Ca5	Q9BV90	U11/U12 small nuclear ribonucleoprotein 25 kDa protein (U11/U12 snRNP 25 kDa protein) (U11/U12-25K) (Minus-99 protein)
Ca_01594	Ca5	Q14839	Chromodomain-helicase-DNA-binding protein 4 (CHD-4) (EC 3.6.4.12) (ATP-dependent helicase CHD4) (Mi-2 autoantigen 218 kDa protein) (Mi2-beta)
Ca_01406	Ca5	O22193	U-box domain-containing protein 4 (EC 6.3.2.-) (Plant U-box protein 4)
Ca_11328	Ca5	P07374	Urease (EC 3.5.1.5) (Urea amidohydrolase)
Ca_03913	Ca5	Q54GN8	Ribosome biogenesis protein NSA2 homolog
Ca_20277	Ca7	Q6XBF8	Aspartic proteinase CDR1 (EC 3.4.23.-) (Protein CONSTITUTIVE DISEASE RESISTANCE 1)
Ca_15727	Ca7	Q9M9S4	Probable LRR receptor-like serine/threonine-protein kinase At1g14390 (EC 2.7.11.1)
Ca_07422	Ca5	P54153	Peptide methionine sulfoxide reductase (EC 1.8.4.11) (Fruit-ripening protein E4) (Peptide-methionine (S)-S-oxide reductase) (Peptide Met(O) reductase) (Protein-methionine-S-oxide reductase) (Fragment)
Ca_01657	Ca5	Q9NQR4	Omega-amidase NIT2 (EC 3.5.1.3) (Nitrilase homolog 2)
Ca_13763	Ca7	Q39766	Polygalacturonase (PG) (EC 3.2.1.15) (Pectinase)
Ca_07497	Ca5	Q93YW0	Protein EXECUTER 1, chloroplastic
Ca_12676	Ca5	O22193	U-box domain-containing protein 4 (EC 6.3.2.-) (Plant U-box protein 4)
Ca_03892	Ca5	A7NVJ4	NAD(P)H-quinone oxidoreductase subunit M, chloroplastic (EC 1.6.5.-) (NAD(P)H dehydrogenase I subunit M) (NDH-1 subunit M) (NDH-M)
Ca_11341	Ca5	Q1PEU4	Pentatricopeptide repeat-containing protein At2g44880
Ca_22801	Ca7	Q9FLT2	Inositol polyphosphate multikinase beta (EC 2.7.1.140) (EC 2.7.1.151) (Inositol polyphosphate 6-/3-/5-kinase beta) (AtIpk2-beta) (AtIpk2beta)
Ca_11386	Ca5	Q1PEU4	Pentatricopeptide repeat-containing protein At2g44880
Ca_01528	Ca5	O48721	Uroporphyrinogen-III synthase, chloroplastic (AtUROS) (EC 4.2.1.75) (Hydroxymethylbilane hydrolyase [cyclizing]) (Uroporphyrinogen-III cosynthase)
Ca_01640	Ca5	P41152	Heat shock factor protein HSF30 (Heat shock transcription factor 30) (HSTF 30) (Heat stress transcription factor)
Ca_16390	Ca7	Q1PEU4	Pentatricopeptide repeat-containing protein At2g44880
Ca_19590	Ca7	Q9LZX6	4-hydroxy-tetrahydrodipicolinate synthase 1, chloroplastic (HTPA synthase 1) (EC 4.3.3.7)
Ca_15746	Ca7	Q1PEU4	Pentatricopeptide repeat-containing protein At2g44880
Ca_07495	Ca5	Q2MHE4	Serine/threonine-protein kinase HT1 (EC 2.7.11.1) (High leaf temperature protein 1)
Ca_16419	Ca7	Q1PEU4	Pentatricopeptide repeat-containing protein At2g44880
Ca_15721	Ca7	Q9FGW9	Transcription factor GTE10 (Bromodomain-containing protein GTE10) (Nuclear protein X1) (Protein GLOBAL TRANSCRIPTION FACTOR GROUP E10)
Ca_15722	Ca7	Q9FGW9	Transcription factor GTE10 (Bromodomain-containing protein GTE10) (Nuclear protein X1) (Protein GLOBAL TRANSCRIPTION FACTOR GROUP E10)
Ca_19490	Ca7	O80605	Sucrose transport protein SUC3 (Sucrose permease 3) (Sucrose transporter 2) (Sucrose-proton symporter 3)
Ca_11378	Ca5	Q5R9P3	Protein transport protein Sec23A (SEC23-related protein A)
Ca_12664	Ca5	Q02060	Photosystem II 22 kDa protein, chloroplastic (CP22)
Ca_16409	Ca7	A7RQM5	ATPase ASNA1 homolog (EC 3.6.-.-) (Arsenical pump-driving ATPase homolog) (Arsenite-stimulated ATPase)
Ca_19499	Ca7	Q9M9S4	Probable LRR receptor-like serine/threonine-protein kinase At1g14390 (EC 2.7.11.1)
Ca_07415	Ca5	Q9STM3	Lysine-specific demethylase REF6 (EC 1.14.11.-) (Jumonji domain-containing protein 12) (Lysine-specific histone demethylase REF6) (Protein RELATIVE OF EARLY FLOWERING 6)
Ca_12647	Ca5	Q8VYX0	IAA-amino acid hydrolase ILR1-like 6 (EC 3.5.1.-) (Protein gr1)
Ca_21371	Ca7	Q9C7F7	Non-specific lipid transfer protein GPI-anchored 1 (AtLTPG-1) (Protein LTP-GPI-ANCHORED 1)
Ca_01672	Ca5	Q1LZ86	Monoacylglycerol lipase ABHD6 (EC 3.1.1.23) (2-arachidonoylglycerol hydrolase) (Abhydrolase domain-containing protein 6)
Ca_01890	Ca5	O34973	Putative hydrolase YtaP (EC 3.-.-.-)
Ca_01837	Ca5	Q9LT17	E3 ubiquitin ligase BIG BROTHER-related (AtBBR) (EC 6.3.2.-)
Ca_05008	Ca5	O88480	Calcineurin-binding protein cabin-1 (Calcineurin inhibitor) (CAIN)
Ca_20270	Ca7	Q9SE45	Annexin D3 (AnnAt3)
Ca_01758	Ca5	Q8GY91	Putative L-ascorbate peroxidase 6 (AtAPx08) (EC 1.11.1.11)
Ca_11365	Ca5	Q9SAC0	15-cis-zeta-carotene isomerase, chloroplastic (EC 5.2.1.12)
Ca_07626	Ca5	Q6L8G0	Zinc transporter 5 (ZRT/IRT-like protein 5) (OsZIP5)
Ca_01644	Ca5	Q9SW11	U-box domain-containing protein 35 (Plant U-box protein 35) [Includes: E3 ubiquitin ligase (EC 6.3.2.-); Serine/threonine-protein kinase (EC 2.7.11.-)]
Ca_11316	Ca5	Q9LU93	Mitotic spindle checkpoint protein MAD2
Ca_01817	Ca5	Q551A3	Protein DDB_G0276689
Ca_19583	Ca7	Q50EK3	Cytochrome P450 704C1 (EC 1.14.-.-) (Cytochrome P450 CYPD)
Ca_01465	Ca5	Q14667	UPF0378 protein KIAA0100 (Antigen MLAA-22) (Breast cancer-overexpressed gene 1 protein)
Ca_20274	Ca7	P51074	Annexin-like protein RJ4
Ca_01646	Ca5	Q6TGC6	Serine/threonine-protein kinase CBK1 (EC 2.7.11.1)
Ca_01863	Ca5	Q5VUM1	UPF0369 protein C6orf57
Ca_07561	Ca5	P38812	Phosphatidylglycerophosphatase GEP4, mitochondrial (EC 3.1.3.27) (Genetic interactor of prohibitins 4) (PGP phosphatase GEP4)
Ca_25040	Ca7	Q9SD53	UPF0481 protein At3g47200
Ca_12642	Ca5	Q9FNY7	N-glycosylase/DNA lyase OGG1 [Includes: 8-oxoguanine DNA glycosylase 1 (AtOGG1) (EC 3.2.2.-); DNA-(apurinic or apyrimidinic site) lyase (AP lyase) (EC 4.2.99.18)]
Ca_01417	Ca5	Q0WQK2	Probable protein S-acyltransferase 7 (EC 2.3.1.225) (Probable palmitoyltransferase At3g26935) (Zinc finger DHHC domain-containing protein At3g26935)
Ca_07624	Ca5	F4JJE0	Choline-phosphate cytidylyltransferase 2 (AtCCT2) (EC 2.7.7.15) (CTP:phosphocholine cytidylyltransferase 2) (Phosphorylcholine transferase 2)
Ca_01884	Ca5	Q9S7G7	Myb-related protein 3R-1 (Plant c-MYB-like protein 1) (Protein PC-MYB1)
Ca_15713	Ca7	Q9FF81	Vacuolar protein sorting-associated protein 36 (AtVPS36) (ESCRT-II complex subunit VPS36)
Ca_07440	Ca5	Q8H5F8	Manganese-dependent ADP-ribose/CDP-alcohol diphosphatase (EC 3.6.1.13) (EC 3.6.1.16) (EC 3.6.1.53) (ADPRibase-Mn) (CDP-choline phosphohydrolase)
Ca_19222	Ca5	P26690	NAD(P)H-dependent 6'-deoxychalcone synthase (EC 2.3.1.170)
Ca_07437	Ca5	P24465	Cytochrome P450 71A1 (EC 1.14.-.-) (ARP-2) (CYPLXXIA1)
Ca_19586	Ca7	O64629	Serine/threonine-protein kinase Aurora-3 (AtAur3) (EC 2.7.11.1) (Aurora-like kinase 3)
Ca_18001	Ca7	Q8L7A4	Probable ADP-ribosylation factor GTPase-activating protein AGD11 (ARF GAP AGD11) (Protein ARF-GAP DOMAIN 11) (AtAGD11)
Ca_17985	Ca7	Q3SZE2	Prefoldin subunit 1
Ca_01769	Ca5	Q3E6T0	Probable sugar phosphate/phosphate translocator At5g25400
Ca_07484	Ca5	Q9M9P4	Homeobox-leucine zipper protein HDG8 (HD-ZIP protein HDG8) (Homeodomain GLABRA 2-like protein 8) (Homeodomain transcription factor HDG8) (Protein HOMEODOMAIN GLABROUS 8)
Ca_01915	Ca5	Q62925	Mitogen-activated protein kinase kinase kinase 1 (EC 2.7.11.25) (MAPK/ERK kinase kinase 1) (MEK kinase 1) (MEKK 1)
Ca_01744	Ca5	Q3E7Q9	Probable glycosyltransferase At5g25310 (EC 2.4.-.-)
Ca_01593	Ca5	P20695	Interferon-related developmental regulator 1 (IRPR) (Nerve growth factor-inducible protein PC4)
Ca_01846	Ca5	Q9SJA7	Probable sarcosine oxidase (EC 1.5.3.1)
Ca_13745	Ca7	Q0WMJ8	Signal peptide peptidase-like 4 (AtSPPL4) (EC 3.4.23.-)
Ca_07526	Ca5	P38460	Uncharacterized mitochondrial protein ymf17 (ORF86A)
Ca_01845	Ca5	Q9SJA7	Probable sarcosine oxidase (EC 1.5.3.1)
Ca_03928	Ca5	P46253	Acyl-[acyl-carrier-protein] desaturase, chloroplastic (EC 1.14.19.2) (Stearoyl-ACP desaturase)
Ca_07571	Ca5	P36627	Cellular nucleic acid-binding protein homolog
Ca_19594	Ca7	Q91DM0	Genome polyprotein [Cleaved into: Movement protein (MP); Capsid protein (CP); Aspartic protease (PR) (EC 3.4.23.-); Reverse transcriptase (RT) (EC 2.7.7.49)]
Ca_01383	Ca5	B0JGA0	Chromophore lyase CpcT/CpeT 3 (EC 4.-.-.-)
Ca_01734	Ca5	Q640K1	Neurochondrin
Ca_13783	Ca7	Q8NBL1	Protein O-glucosyltransferase 1 (EC 2.4.1.-) (CAP10-like 46 kDa protein) (hCLP46) (KTEL motif-containing protein 1) (Myelodysplastic syndromes relative protein) (O-glucosyltransferase Rumi homolog) (hRumi) (Protein O-xylosyltransferase) (EC 2.4.2.26)
Ca_20269	Ca7	Q9LH79	Bidirectional sugar transporter SWEET2 (AtSWEET2)
Ca_01634	Ca5	Q8H0V6	ABC transporter F family member 3 (ABC transporter ABCF.3) (AtABCF3) (GCN20-type ATP-binding cassette protein GCN3)
Ca_01450	Ca5	P19682	28 kDa ribonucleoprotein, chloroplastic (28RNP)
Ca_01463	Ca5	Q550A6	Crt homolog 2 (Chloroquine resistance transporter paralog 2) (DdCRTp2)
Ca_16424	Ca7	P29386	Agamous-like MADS-box protein AGL6
Ca_11342	Ca5	Q54YW1	ELMO domain-containing protein A
Ca_15740	Ca7	Q9SSK5	MLP-like protein 43
Ca_19578	Ca7	Q8L706	Synaptotagmin-5 (NTMC2T2.1) (Synaptotagmin E)
Ca_27453	Ca5	Q8N573	Oxidation resistance protein 1
Ca_20253	Ca7	Q91DM0	Genome polyprotein [Cleaved into: Movement protein (MP); Capsid protein (CP); Aspartic protease (PR) (EC 3.4.23.-); Reverse transcriptase (RT) (EC 2.7.7.49)]
Ca_19597	Ca7	O81323	LOB domain-containing protein 30 (ASYMMETRIC LEAVES 2-like protein 19) (AS2-like protein 19)
Ca_01581	Ca5	Q9ZWT2	Cytochrome B5 isoform D
Ca_01776	Ca5	Q54T49	Acyl-protein thioesterase 1 homolog 1 (EC 3.1.2.-)
Ca_19601	Ca7	B3SGL0	Beta-carotene 3-hydroxylase, chloroplastic (GenCHYB) (EC 1.14.13.129)
Ca_19587	Ca7	Q8LGE7	NADH dehydrogenase [ubiquinone] 1 alpha subcomplex subunit 8-B
Ca_26357	Ca7	Q9FIG7	Dirigent protein 2 (AtDIR2)
Ca_07550	Ca5	Q9SD53	UPF0481 protein At3g47200
Ca_20255	Ca7	Q6DKP5	WD repeat-containing protein 13
Ca_03901	Ca5	Q68FJ8	TOM1-like protein 2 (Target of Myb-like protein 2)
Ca_19588	Ca7	Q8S9M3	Growth-regulating factor 9 (AtGRF9) (Transcription activator GRF9)
Ca_19592	Ca7	Q9S7C9	Putative DNA-binding protein ESCAROLA
Ca_15725	Ca7	Q8R431	Monoglyceride lipase (MGL) (EC 3.1.1.23) (Monoacylglycerol lipase) (MAGL)
Ca_11299	Ca5	O95714	E3 ubiquitin-protein ligase HERC2 (EC 6.3.2.-) (HECT domain and RCC1-like domain-containing protein 2)
Ca_01857	Ca5	Q9FIX2	AIG2-like protein (EC 2.3.2.-) (Putative gamma-glutamylcyclotransferase)
Ca_01545	Ca5	Q3THF9	Coenzyme Q-binding protein COQ10 homolog B, mitochondrial
Ca_01850	Ca5	Q54YK1	Putative UDP-sugar transporter DDB_G0278631
Ca_13760	Ca7	Q9C971	Gibberellin 3-beta-dioxygenase 4 (EC 1.14.11.15) (GA 3-oxidase 4) (AtGA3ox3) (AtGA3ox4) (Gibberellin 3 beta-hydroxylase 4)
Ca_07572	Ca5	Q8L7G3	Cysteine-rich receptor-like protein kinase 7 (Cysteine-rich RLK7) (EC 2.7.11.-)
Ca_20188	Ca7	F4I171	Mediator of RNA polymerase II transcription subunit 15a
Ca_01567	Ca5	Q9M7N6	MFP1 attachment factor 1
Ca_01525	Ca5	O22227	Protein MIZU-KUSSEI 1
Ca_01549	Ca5	Q6NY52	THO complex subunit 5 homolog
Ca_01403	Ca5	Q1PEU4	Pentatricopeptide repeat-containing protein At2g44880
Ca_22795	Ca7	Q9C8S6	C2 domain-containing protein At1g63220
Ca_07548	Ca5	A4UHT7	Salutaridine reductase (EC 1.1.1.248)
Ca_07602	Ca5	Q7XA78	Beta-carotene isomerase D27, chloroplastic (EC 5.2.1.14) (Protein DWARF-27 homolog) (AtD27)
Ca_20209	Ca7	O22227	Protein MIZU-KUSSEI 1
Ca_24270	Ca7	Q66GR3	Transcription factor bHLH130 (Basic helix-loop-helix protein 130) (AtbHLH130) (bHLH 130) (Transcription factor EN 69) (bHLH transcription factor bHLH130)
Ca_01639	Ca5	Q8L9S3	Glutaredoxin-C6 (AtGrxC6) (Protein ROXY 21)
Ca_11323	Ca5	Q9CAF9	Protein Iojap-related, mitochondrial (Synonyms)
Ca_03875	Ca5	Q8H0W1	Chloroplast processing peptidase (EC 3.4.21.89) (Signal peptidase I-3)
Ca_01556	Ca5	Q8LC30	Ethylene-responsive transcription factor RAP2-1 (Protein RELATED TO APETALA2 1)
Ca_13772	Ca7	Q6H5X0	Putative ripening-related protein 2
Ca_12729	Ca5	Q9FXE3	SufE-like protein 2, chloroplastic (Protein SULFUR E 2)
Ca_22753	Ca7	Q9SK03	Ethylene-responsive transcription factor RAP2-7 (Protein RELATED TO APETALA2 7) (Protein TARGET OF EAT 1)
Ca_20265	Ca7	Q94BV5	Flavin-containing monooxygenase FMO GS-OX-like 4 (EC 1.8.-.-) (Flavin-monooxygenase glucosinolate S-oxygenase-like 4)
Ca_13789	Ca7	P29675	Pollen-specific protein SF3
Ca_07563	Ca5	Q9M439	Branched-chain-amino-acid aminotransferase 2, chloroplastic (Atbcat-2) (EC 2.6.1.42)
Ca_01522	Ca5	Q9FDW1	Transcription factor MYB44 (Myb-related protein 44) (AtMYB44) (Myb-related protein R1) (AtMYBR1)
Ca_07492	Ca5	P27141	Carbonic anhydrase, chloroplastic (EC 4.2.1.1) (Carbonate dehydratase)
Ca_16435	Ca7	O74326	Poly(A) RNA polymerase cid11 (PAP) (EC 2.7.7.19) (Caffeine-induced death protein 11) (Polynucleotide adenylyltransferase cid11)
Ca_15700	Ca7	Q9LR47	Type I inositol 1,4,5-trisphosphate 5-phosphatase CVP2 (EC 3.1.3.56) (Protein COTYLEDON VASCULAR PATTERN 2)
Ca_15724	Ca7	Q8GSM7	Shikimate O-hydroxycinnamoyltransferase (EC 2.3.1.133) (Hydroxycinnamoyl transferase) (Hydroxycinnamoyl-Coenzyme A shikimate/quinate hydroxycinnamoyltransferase)
Ca_13766	Ca7	Q9ZRS8	60S ribosomal protein L37a
Ca_01739	Ca5	Q8VY97	ER membrane protein complex subunit 7 homolog
Ca_12662	Ca5	Q8H4H5	Metal transporter Nramp5
Ca_21364	Ca7	P33543	Putative kinase-like protein TMKL1
Ca_11335	Ca5	Q9CAG8	F-box/kelch-repeat protein At1g67480
Ca_12715	Ca5	Q9JJK2	LanC-like protein 2 (Testis-specific adriamycin sensitivity protein)
Ca_11426	Ca5	Q9SEU4	Serine/arginine-rich SC35-like splicing factor SCL33 (At-SCL33) (AtSCL33) (SC35-like splicing factor 33) (Serine/arginine-rich splicing factor 33)
Ca_03912	Ca5	Q9C660	Proline-rich receptor-like protein kinase PERK10 (EC 2.7.11.1) (Proline-rich extensin-like receptor kinase 10) (AtPERK10)
Ca_07407	Ca5	P73245	Oxygen-independent coproporphyrinogen-III oxidase-like protein sll1917
Ca_07424	Ca5	O15736	Protein tipD
Ca_15757	Ca7	Q8NF50	Dedicator of cytokinesis protein 8
Ca_01544	Ca5	Q9C5C5	Thioredoxin-like 4, chloroplastic (Lilium-type thioredoxin 3)
Ca_17977	Ca7	Q9LHK1	Nudix hydrolase 16, mitochondrial (AtNUDT16) (EC 3.6.1.-)
Ca_20200	Ca7	O04479	LOB domain-containing protein 6 (Protein ASYMMETRIC LEAVES 2)
Ca_11411	Ca5	B9DG24	Transcription initiation factor TFIID subunit 7 (TBP-associated factor 7) (AtTAF7)
Ca_01682	Ca5	Q5QJC4	DNA cross-link repair 1A protein (SNM1 homolog A) (chSNM1A)
Ca_01471	Ca5	Q9LRH6	GATA transcription factor 25 (Protein TIFY 1) (Protein ZIM)
Ca_12740	Ca5	O65001	Protein terminal ear1
Ca_15731	Ca7	Q8VHK9	ATP-dependent RNA helicase DHX36 (EC 3.6.4.13) (DEAH box protein 36) (MLE-like protein 1) (RNA helicase associated with AU-rich element ARE)
Ca_07444	Ca5	Q8LPW2	Small ribosomal subunit protein S13, mitochondrial
Ca_01493	Ca5	Q5EAE9	RING-H2 finger protein ATL43
Ca_12731	Ca5	Q8W486	Uncharacterized protein At1g04910
Ca_07482	Ca5	Q9S7L2	Transcription factor MYB98 (Myb-related protein 98) (AtMYB98)
Ca_16396	Ca7	P92966	Serine/arginine-rich splicing factor RS41 (At-RSp41) (AtRS41)
Ca_12657	Ca5	A2ZC67	Aspartic proteinase Asp1 (OSAP1) (OsAsp1) (EC 3.4.23.-) (Nucellin-like protein)
Ca_20205	Ca7	Q9SND9	Uncharacterized acetyltransferase At3g50280 (EC 2.3.1.-)
Ca_01418	Ca5	Q9FGQ2	Bidirectional sugar transporter SWEET13 (AtSWEET13)
Ca_12658	Ca5	A2ZC67	Aspartic proteinase Asp1 (OSAP1) (OsAsp1) (EC 3.4.23.-) (Nucellin-like protein)
Ca_01395	Ca5	Q9FYC1	Cation/H(+) antiporter 4 (Protein CATION/H+ EXCHANGER 4) (AtCHX4)
Ca_01420	Ca5	A8MS78	Uncharacterized protein At1g05835
Ca_07453	Ca5	Q9Y5Q9	General transcription factor 3C polypeptide 3 (Transcription factor IIIC 102 kDa subunit) (TFIIIC 102 kDa subunit) (TFIIIC102) (Transcription factor IIIC subunit gamma) (TF3C-gamma)
Ca_07622	Ca5	F4JKK0	Probable E3 ubiquitin ligase SUD1 (EC 6.3.2.-) (Protein ECERIFERUM 9) (Protein SUPPRESSOR OF DRY2 DEFFECTS 1) (AtSUD1) (RING/U-box domain-containing protein)
Ca_01425	Ca5	Q94BT9	Copper transport protein ATX1 (Copper chaperone ATX1)
Ca_19607	Ca7	Q9S7C9	Putative DNA-binding protein ESCAROLA
Ca_03915	Ca5	Q9RAE4	Bifunctional uridylyltransferase/uridylyl-removing enzyme (UTase/UR) (Bifunctional [protein-PII] modification enzyme) (Bifunctional nitrogen sensor protein) [Includes: [Protein-PII] uridylyltransferase (PII uridylyltransferase) (UTase) (EC 2.7.7.59); [Protein-PII]-UMP uridylyl-removing enzyme (UR) (EC 3.1.4.-)]
Ca_13758	Ca7	Q5ZIJ0	BUD13 homolog
Ca_13761	Ca7	Q9Y4D2	Sn1-specific diacylglycerol lipase alpha (DGL-alpha) (EC 3.1.1.-) (Neural stem cell-derived dendrite regulator)
Ca_11405	Ca5	Q9FN48	Calcium sensing receptor, chloroplastic (Sulfurtransferase 3) (AtStr3)
Ca_17975	Ca7	Q96LU5	Mitochondrial inner membrane protease subunit 1 (EC 3.4.21.-) (IMP1-like protein)
Ca_01433	Ca5	Q9SMP0	Nuclear transcription factor Y subunit C-1 (AtNF-YC-1) (Transcriptional activator HAP5A)
Ca_16430	Ca7	Q9LE33	Glyoxylate/hydroxypyruvate reductase HPR3 (EC 1.1.1.79) (EC 1.1.1.81) (NAD(P)H-dependent hydroxypyruvate reductase 3) (AtHPR3) (HPR 3)
Ca_15733	Ca7	Q7XA40	Putative disease resistance protein RGA3 (Blight resistance protein B149) (RGA1-blb)
Ca_19205	Ca5	O23791	Fruit bromelain (EC 3.4.22.33) (allergen Ana c 2)
Ca_01904	Ca5	Q9FFN2	Probable glycosyltransferase At5g03795 (EC 2.4.-.-)
Ca_13737	Ca7	P42749	Ubiquitin-conjugating enzyme E2 5 (EC 6.3.2.19) (Ubiquitin carrier protein 5) (Ubiquitin-conjugating enzyme E2-21 kDa 2) (Ubiquitin-protein ligase 5)
Ca_16433	Ca7	Q9LE33	Glyoxylate/hydroxypyruvate reductase HPR3 (EC 1.1.1.79) (EC 1.1.1.81) (NAD(P)H-dependent hydroxypyruvate reductase 3) (AtHPR3) (HPR 3)
Ca_19225	Ca5	Q9SFC6	Rho GDP-dissociation inhibitor 1 (AtRhoGDI1) (Rho GDI-1)
Ca_01412	Ca5	Q9FI61	Ubiquitin-conjugating enzyme E2 27 (EC 6.3.2.19) (Ubiquitin carrier protein 27)
Ca_03890	Ca5	O80662	Glutathione S-transferase TCHQD (EC 2.5.1.18) (Protein tetrachlorohydroquinone dehalogenase-homolog)
Ca_13800	Ca7	Q9M2E2	(+)-neomenthol dehydrogenase (EC 1.1.1.208) (Menthone:neomenthol reductase) (Short-chain dehydrogenase/reductase 1) (AtSDR1)
Ca_01560	Ca5	Q42463	Protein DCL, chloroplastic (Defective chloroplasts and leaves protein)
Ca_12677	Ca5	Q9LX20	Aspartic proteinase-like protein 1 (EC 3.4.23.-)
Ca_13774	Ca7	B0X1Q4	O-glucosyltransferase rumi homolog (EC 2.4.1.-)
Ca_07420	Ca5	Q94BN0	BTB/POZ and TAZ domain-containing protein 2 (BTB and TAZ domain protein 2)
Ca_01696	Ca5	Q55680	Uncharacterized protein sll0005
Ca_11309	Ca5	Q9FXD6	Two-component response regulator ARR11 (Receiver-like protein 3)
Ca_16439	Ca7	O64641	Probable carboxylesterase 9 (AtCXE9) (EC 3.1.1.1)
Ca_01844	Ca5	Q9SV15	Probable WRKY transcription factor 11 (WRKY DNA-binding protein 11)
Ca_20279	Ca7	Q6XBF8	Aspartic proteinase CDR1 (EC 3.4.23.-) (Protein CONSTITUTIVE DISEASE RESISTANCE 1)
Ca_01504	Ca5	Q9SGN7	Serine/threonine-protein kinase-like protein At1g28390 (EC 2.7.11.1) (CRINKLY 4-related kinase)
Ca_07417	Ca5	Q96301	Probable UDP-N-acetylglucosamine--peptide N-acetylglucosaminyltransferase SPINDLY (EC 2.4.1.-)
Ca_01650	Ca5	Q5C9L6	(S)-coclaurine N-methyltransferase (TfCNMT) (EC 2.1.1.140)
Ca_22554	Ca7	Q8W566	Uncharacterized exonuclease domain-containing protein At3g15140 (EC 3.1.-.-)
Ca_01731	Ca5	Q0V7T5	Probable receptor-like protein kinase At1g80640 (EC 2.7.11.1)
Ca_07413	Ca5	Q9STM4	Zinc finger CCCH domain-containing protein 43 (AtC3H43) (Zinc finger CCCH domain-containing protein ZFN-like 6)
Ca_01394	Ca5	Q9LSE2	Transcription factor ICE1 (Basic helix-loop-helix protein 116) (AtbHLH116) (bHLH 116) (Inducer of CBF expression 1) (Transcription factor EN 45) (Transcription factor SCREAM) (bHLH transcription factor bHLH116)
Ca_05010	Ca5	Q54J73	Poly(A) polymerase (PAP) (EC 2.7.7.19) (Polynucleotide adenylyltransferase)
Ca_20266	Ca7	Q6XBF8	Aspartic proteinase CDR1 (EC 3.4.23.-) (Protein CONSTITUTIVE DISEASE RESISTANCE 1)
Ca_01515	Ca5	Q8VYE4	Protein NRT1/ PTR FAMILY 4.5 (AtNPF4.5) (Protein ABA-IMPORTING TRANSPORTER 2)
Ca_01740	Ca5	P13087	Miraculin (MIR)
Ca_01407	Ca5	Q5BIM2	Protein FAM214B
Ca_01797	Ca5	Q147G5	Cyclin-A2-2 (Cyc3b-At) (Cyclin-3b) (G2/mitotic-specific cyclin-A2-2) (CycA2;2)
Ca_13775	Ca7	Q8LFD1	Putative lipid phosphate phosphatase 3, chloroplastic (AtLPP3) (EC 3.1.3.-) (Phosphatidate phosphohydrolase 3) (Phosphatidic acid phosphatase 3)
Ca_01922	Ca5	P59082	Lachrymatory-factor synthase
Ca_13757	Ca7	Q9BRD0	BUD13 homolog
Ca_13797	Ca7	P23548	Endoglucanase (EC 3.2.1.4) (Cellulase) (Endo-1,4-beta-glucanase)
Ca_11319	Ca5	Q6GNY1	E3 ubiquitin-protein ligase mib1 (EC 6.3.2.-) (Mind bomb homolog 1)
Ca_12712	Ca5	Q40191	Ras-related protein Rab11A
Ca_11382	Ca5	Q9ZR27	Anthocyanidin 3-O-glucoside 5-O-glucosyltransferase 1 (EC 2.4.1.298) (UDP-glucose:anthocyanin 5-O-glucosyltransferase 3R4) (p3R4)
Ca_01721	Ca5	Q9SKZ2	Probable CCR4-associated factor 1 homolog 7 (EC 3.1.13.4)
Ca_01872	Ca5	O31607	Group 2 truncated hemoglobin YjbI (Truncated Hb) (trHbO) (Hemoglobin-like protein YjbI) (Truncated BHb)
Ca_01805	Ca5	F4HWQ8	Cell wall / vacuolar inhibitor of fructosidase 1 (AtC/VIF1)
Ca_12714	Ca5	A2YNT8	Serine/threonine-protein kinase SAPK2 (EC 2.7.11.1) (Osmotic stress/abscisic acid-activated protein kinase 2)
Ca_01778	Ca5	Q8H156	GTP-binding nuclear protein Ran-3 (Ras-related nuclear protein 3)
Ca_01539	Ca5	Q9ZST9	Protein TIC 22, chloroplastic (Translocon at the inner envelope membrane of chloroplasts 22) (PsTIC22)
Ca_25031	Ca7	Q8GYA4	Cysteine-rich receptor-like protein kinase 10 (Cysteine-rich RLK10) (EC 2.7.11.-) (Receptor-like protein kinase 4)
Ca_01738	Ca5	B3E1P0	Cysteine--tRNA ligase (EC 6.1.1.16) (Cysteinyl-tRNA synthetase) (CysRS)
Ca_19207	Ca5	P26690	NAD(P)H-dependent 6'-deoxychalcone synthase (EC 2.3.1.170)
Ca_05012	Ca5	Q42400	Amino acid permease 1 (Amino acid transporter AAP1) (Neutral amino acid transporter II)
Ca_03902	Ca5	Q9STR4	1-aminocyclopropane-1-carboxylate synthase 7 (ACC synthase 7) (EC 4.4.1.14) (S-adenosyl-L-methionine methylthioadenosine-lyase 7)
Ca_07578	Ca5	Q0WU02	Metal tolerance protein 10 (AtMTP10)
Ca_19491	Ca7	O80605	Sucrose transport protein SUC3 (Sucrose permease 3) (Sucrose transporter 2) (Sucrose-proton symporter 3)
Ca_01603	Ca5	Q9FZI8	Lecithin-cholesterol acyltransferase-like 1 (EC 2.3.1.-)
Ca_01460	Ca5	Q3E911	Pentatricopeptide repeat-containing protein At5g27460
Ca_07532	Ca5	Q28GF5	Transmembrane protein 18
Ca_03879	Ca5	Q5Q995	Protein KRTCAP2 homolog
Ca_05019	Ca5	O09101	Phosphatidylinositol-glycan biosynthesis class F protein (PIG-F)
Ca_01469	Ca5	Q9ZV94	Putative F-box/FBD/LRR-repeat protein At1g78760
Ca_01505	Ca5	Q8N5D0	WD and tetratricopeptide repeats protein 1
Ca_01615	Ca5	Q06538	Calcium permeable stress-gated cation channel 1 (ScCSC1)
Ca_01589	Ca5	Q9H1I8	Activating signal cointegrator 1 complex subunit 2 (ASC-1 complex subunit p100) (Trip4 complex subunit p100)
Ca_07597	Ca5	Q5R5R2	HEAT repeat-containing protein 6
Ca_07628	Ca5	O65399	Glucan endo-1,3-beta-glucosidase 1 (EC 3.2.1.39) ((1->3)-beta-glucan endohydrolase 1) ((1->3)-beta-glucanase 1) (Beta-1,3-endoglucanase 1) (Beta-1,3-glucanase 1)
Ca_01759	Ca5	Q84ZT9	Protein WAVE-DAMPENED 2 (AtWVD2)
Ca_01429	Ca5	P95245	Demerged into P9WIB0 and P9WIB1.
Ca_16398	Ca7	Q8LDS2	Probable xyloglucan endotransglucosylase/hydrolase protein 27 (At-XTH27) (XTH-27) (EC 2.4.1.207)
Ca_22798	Ca7	Q5R4E0	Methionine adenosyltransferase 2 subunit beta (Methionine adenosyltransferase II beta) (MAT II beta)
Ca_01753	Ca5	Q54YK1	Putative UDP-sugar transporter DDB_G0278631
Ca_07625	Ca5	Q9M3G7	Serine/threonine-protein kinase ATM (EC 2.7.11.1) (Ataxia telangiectasia mutated homolog) (AtATM)
Ca_15741	Ca7	Q9SSK5	MLP-like protein 43
Ca_12699	Ca5	A0PJX2	TLD domain-containing protein 2 (TBC/LysM-associated domain-containing protein 2)
Ca_07582	Ca5	Q9LIS2	Glycine-rich RNA-binding protein 4, mitochondrial (AtGR-RBP4) (AtRBG4) (Glycine-rich protein 4) (AtGRP4) (Mitochondrial RNA-binding protein 1b) (At-mRBP1b)
Ca_19496	Ca7	P10244	Myb-related protein B (B-Myb) (Myb-like protein 2)
Ca_01832	Ca5	Q9ZQ23	Fasciclin-like arabinogalactan protein 3
Ca_27651	Ca5	O05413	Probable nitronate monooxygenase (EC 1.13.12.16) (Nitroalkane oxidase)
Ca_11391	Ca5	Q9LW07	Probable polygalacturonase At3g15720 (PG) (EC 3.2.1.15) (Pectinase At3g15720)
Ca_01510	Ca5	Q6DFI2	Transmembrane protein 147
Ca_20191	Ca7	A0JPP1	Dr1-associated corepressor (Dr1-associated protein 1) (Negative cofactor 2-alpha) (NC2-alpha)
Ca_01921	Ca5	Q99685	Monoglyceride lipase (MGL) (EC 3.1.1.23) (HU-K5) (Lysophospholipase homolog) (Lysophospholipase-like) (Monoacylglycerol lipase) (MAGL)
Ca_01618	Ca5	P36917	Endo-1,4-beta-xylanase A (Xylanase A) (EC 3.2.1.8) (1,4-beta-D-xylan xylanohydrolase A)
Ca_07454	Ca5	P04146	Copia protein (Gag-int-pol protein) [Cleaved into: Copia VLP protein; Copia protease (EC 3.4.23.-)]
Ca_01888	Ca5	Q5SRX1	TOM1-like protein 2 (Target of Myb-like protein 2)
Ca_17974	Ca7	Q3A398	Ribosome-recycling factor (RRF) (Ribosome-releasing factor)
Ca_01535	Ca5	P73212	Putative dihydroflavonol-4-reductase (DFR) (EC 1.1.1.219) (Dihydrokaempferol 4-reductase)
Ca_01799	Ca5	Q93Z92	E3 ubiquitin-protein ligase At4g11680 (EC 6.3.2.-) (RING finger protein At4g11680)
Ca_24263	Ca7	Q9LHJ8	Zinc finger A20 and AN1 domain-containing stress-associated protein 5 (AtSAP5)
Ca_01659	Ca5	Q05609	Serine/threonine-protein kinase CTR1 (EC 2.7.11.1)
Ca_11301	Ca5	P80470	Photosystem II core complex proteins psbY, chloroplastic (L-arginine-metabolizing enzyme) (L-AME) [Cleaved into: Photosystem II protein psbY-1, chloroplastic (psbY-A1); Photosystem II protein psbY-2, chloroplastic (psbY-A2)]
Ca_12649	Ca5	O80365	Two-component response regulator ARR8 (Response reactor 3)
Ca_12717	Ca5	Q54Q92	LMBR1 domain-containing protein 2 homolog A
Ca_11409	Ca5	O04630	Threonine--tRNA ligase, mitochondrial (EC 6.1.1.3) (Threonyl-tRNA synthetase) (ThrRS)
Ca_01791	Ca5	Q945B6	Probable 2-oxoglutarate-dependent dioxygenase AOP1.2 (EC 1.14.11.-)
Ca_05016	Ca5	Q68EH9	Protein cereblon (zcrbn)
Ca_13744	Ca7	A8MQG7	SKP1-like protein 20 (AtSK20)
Ca_01548	Ca5	Q9M7Q4	ABSCISIC ACID-INSENSITIVE 5-like protein 5 (ABA-responsive element-binding protein 1) (Abscisic acid responsive elements-binding factor 2) (ABRE-binding factor 2) (bZIP transcription factor 36) (AtbZIP36)
Ca_07477	Ca5	Q8L8T2	Glutaredoxin-C1 (AtGrxC1)
Ca_22748	Ca7	Q9FK75	GDSL esterase/lipase At5g45670 (EC 3.1.1.-) (Extracellular lipase At5g45670)
Ca_07490	Ca5	Q9ZUD9	Probable inactive poly [ADP-ribose] polymerase SRO2 (Protein SIMILAR TO RCD ONE 2)
Ca_19577	Ca7	A0JJX5	Synaptotagmin-4 (NTMC2T2.2) (Synaptotagmin D)
Ca_19211	Ca5	P97929	Breast cancer type 2 susceptibility protein homolog (Fanconi anemia group D1 protein homolog)
Ca_01707	Ca5	Q9SK27	Early nodulin-like protein 1 (Phytocyanin-like protein)
Ca_07475	Ca5	Q14149	MORC family CW-type zinc finger protein 3 (Zinc finger CW-type coiled-coil domain protein 3)
Ca_01502	Ca5	Q109R6	Protein CutA 1, chloroplastic (OsCutA1)
Ca_24264	Ca7	Q9ZRT1	Protein gamma response 1 (COM1/SAE2-like protein) (Protein gamma response I)
Ca_07614	Ca5	P37707	B2 protein
Ca_01538	Ca5	Q92539	Phosphatidate phosphatase LPIN2 (EC 3.1.3.4) (Lipin-2)
Ca_16415	Ca7	P32068	Anthranilate synthase alpha subunit 1, chloroplastic (EC 4.1.3.27) (Anthranilate synthase component 1-1) (Anthranilate synthase component I-1) (Protein A-METHYL TRYPTOPHAN RESISTANT 1) (Protein JASMONATE-INDUCED DEFECTIVE LATERAL ROOT 1) (Protein TRYPTOPHAN BIOSYNTHESIS 5) (Protein WEAK ETHYLENE INSENSITIVE 2)
Ca_13792	Ca7	Q28CY2	Eukaryotic translation initiation factor 3 subunit G (eIF3g) (Eukaryotic translation initiation factor 3 RNA-binding subunit) (eIF-3 RNA-binding subunit) (Eukaryotic translation initiation factor 3 subunit 4)
Ca_15738	Ca7	Q8GXX0	FAD-linked sulfhydryl oxidase ERV1 (AtErv1) (EC 1.8.3.2) (Mitochondrial sulfhydryl oxidase ERV1)
Ca_01812	Ca5	Q9CR50	RING finger and CHY zinc finger domain-containing protein 1 (EC 6.3.2.-) (Androgen receptor N-terminal-interacting protein) (CH-rich-interacting match with PLAG1) (E3 ubiquitin-protein ligase Pirh2) (Zinc finger protein 363)
Ca_07551	Ca5	Q9ZVC9	Protein FAR1-RELATED SEQUENCE 3
Ca_01449	Ca5	Q41001	Blue copper protein
Ca_01536	Ca5	Q9FMZ4	B3 domain-containing protein At5g42700
Ca_01595	Ca5	Q13216	DNA excision repair protein ERCC-8 (Cockayne syndrome WD repeat protein CSA)
Ca_07425	Ca5	Q5VST6	Alpha/beta hydrolase domain-containing protein 17B (EC 3.-.-.-)
Ca_07516	Ca5	Q8W485	Uncharacterized protein At5g50100, mitochondrial
Ca_01474	Ca5	Q54U63	BEACH domain-containing protein lvsC
Ca_07601	Ca5	Q8BUV8	Protein GPR107
Ca_19582	Ca7	Q50EK3	Cytochrome P450 704C1 (EC 1.14.-.-) (Cytochrome P450 CYPD)
Ca_11407	Ca5	Q3SWX0	Magnesium transporter NIPA2 (Non-imprinted in Prader-Willi/Angelman syndrome region protein 2 homolog)
Ca_15697	Ca7	Q9SLH0	ETHYLENE INSENSITIVE 3-like 1 protein
Ca_12725	Ca5	Q8L936	Putative clathrin assembly protein At4g40080
Ca_01625	Ca5	Q9LSE2	Transcription factor ICE1 (Basic helix-loop-helix protein 116) (AtbHLH116) (bHLH 116) (Inducer of CBF expression 1) (Transcription factor EN 45) (Transcription factor SCREAM) (bHLH transcription factor bHLH116)
Ca_22762	Ca7	Q1PEU4	Pentatricopeptide repeat-containing protein At2g44880
Ca_01711	Ca5	Q9S7H4	Chorismate mutase 2 (AtCM2) (EC 5.4.99.5) (CM-2)
Ca_01839	Ca5	Q8LAW2	F-box protein AFR (Protein ATTENUATED FAR-RED RESPONSE) (SKP1-interacting partner 29)
Ca_15705	Ca7	P62634	Cellular nucleic acid-binding protein (CNBP) (Zinc finger protein 9)
Ca_24266	Ca7	Q42430	Zinc finger protein 1 (WZF1)
Ca_20199	Ca7	Q9SHI3	Receptor-like protein 2 (AtRLP2)
Ca_01421	Ca5	Q7TNV0	Protein DEK
Ca_07467	Ca5	Q99KG3	RNA-binding protein 10 (RNA-binding motif protein 10)
Ca_11416	Ca5	Q9C7F7	Non-specific lipid transfer protein GPI-anchored 1 (AtLTPG-1) (Protein LTP-GPI-ANCHORED 1)
Ca_01391	Ca5	Q8N2Z9	Centromere protein S (CENP-S) (Apoptosis-inducing TAF9-like domain-containing protein 1) (FANCM-interacting histone fold protein 1) (Fanconi anemia-associated polypeptide of 16 kDa)
Ca_07599	Ca5	Q9MAP3	50S ribosomal protein L11, chloroplastic (CL11)
Ca_27452	Ca5	Q9FHH8	Zinc finger protein CONSTANS-LIKE 5
Ca_19210	Ca5	O81263	Thymidine kinase (EC 2.7.1.21)
Ca_19500	Ca7	P35130	Ubiquitin-conjugating enzyme E2 2 (EC 6.3.2.19) (Ubiquitin carrier protein 2) (Ubiquitin-conjugating enzyme E2-17 kDa 2) (Ubiquitin-protein ligase 2)
Ca_15754	Ca7	Q9FL79	Expansin-A23 (AtEXPA23) (Alpha-expansin-23) (At-EXP23) (AtEx23) (Ath-ExpAlpha-1.17)
Ca_07523	Ca5	Q86HG0	Mannose-1-phosphate guanyltransferase alpha (GDP-mannose pyrophosphorylase A) (GTP-mannose-1-phosphate guanylyltransferase alpha)
Ca_11363	Ca5	Q03489	Agamous-like MADS-box protein AGL9 homolog (Floral homeotic protein FBP2) (Floral-binding protein 2)
Ca_20251	Ca7	P15941	Mucin-1 (MUC-1) (Breast carcinoma-associated antigen DF3) (Cancer antigen 15-3) (CA 15-3) (Carcinoma-associated mucin) (Episialin) (H23AG) (Krebs von den Lungen-6) (KL-6) (PEMT) (Peanut-reactive urinary mucin) (PUM) (Polymorphic epithelial mucin) (PEM) (Tumor-associated epithelial membrane antigen) (EMA) (Tumor-associated mucin) (CD antigen CD227) [Cleaved into: Mucin-1 subunit alpha (MUC1-NT) (M…
Ca_21358	Ca7	P27061	Acid phosphatase 1 (EC 3.1.3.2) (Apase-1(1))
Ca_01631	Ca5	P42027	NADH dehydrogenase [ubiquinone] iron-sulfur protein 7, mitochondrial (EC 1.6.5.3) (EC 1.6.99.3)
Ca_01546	Ca5	Q42463	Protein DCL, chloroplastic (Defective chloroplasts and leaves protein)
Ca_16389	Ca7	Q6GQ69	FAS-associated factor 2-B (UBX domain-containing protein 8-B)
Ca_15714	Ca7	Q9ZNT1	NADH--cytochrome b5 reductase 1 (EC 1.6.2.2)
Ca_07434	Ca5	Q0WWT7	Rhodanese-like domain-containing protein 11, chloroplastic (Sulfurtransferase 11) (AtStr11)
Ca_01446	Ca5	Q73KB2	Serine--tRNA ligase (EC 6.1.1.11) (Seryl-tRNA synthetase) (SerRS) (Seryl-tRNA(Ser/Sec) synthetase)
Ca_01427	Ca5	Q9FMV0	F-box/LRR-repeat protein At5g63520
Ca_05015	Ca5	Q8DHG3	Tryptophan--tRNA ligase (EC 6.1.1.2) (Tryptophanyl-tRNA synthetase) (TrpRS)
Ca_16410	Ca7	Q9FGN8	Protein DYAD (Protein SWITCH 1)
Ca_12713	Ca5	Q1HFZ0	tRNA (cytosine(34)-C(5))-methyltransferase (EC 2.1.1.203) (Myc-induced SUN domain-containing protein) (Misu) (NOL1/NOP2/Sun domain family member 2)
Ca_01828	Ca5	Q9ZQ34	Uncharacterized protein At2g24330
Ca_19581	Ca7	E7FAW3	Neurobeachin-like protein 2
Ca_01673	Ca5	Q8GXZ3	Serine/threonine-protein kinase At5g01020 (EC 2.7.11.1)
Ca_03888	Ca5	Q8S9H7	Transcription factor DIVARICATA
Ca_01858	Ca5	Q8LD27	Proteasome subunit beta type-6 (EC 3.4.25.1) (20S proteasome beta subunit A-1) (Proteasome component D) (Proteasome subunit beta type-1)
Ca_07559	Ca5	Q9ZNT1	NADH--cytochrome b5 reductase 1 (EC 1.6.2.2)
Ca_11390	Ca5	Q7XJ98	Xyloglucan galactosyltransferase KATAMARI1 (EC 2.4.1.-) (Protein MURUS 3)
Ca_05013	Ca5	Q42400	Amino acid permease 1 (Amino acid transporter AAP1) (Neutral amino acid transporter II)
Ca_20276	Ca7	P51074	Annexin-like protein RJ4
Ca_01610	Ca5	Q38914	AP2-like ethylene-responsive transcription factor ANT (Complementing a protein kinase C mutant protein 1) (Protein AINTEGUMENTA) (Protein DRAGON) (Protein OVULE MUTANT)
Ca_11322	Ca5	P28643	3-oxoacyl-[acyl-carrier-protein] reductase, chloroplastic (EC 1.1.1.100) (3-ketoacyl-acyl carrier protein reductase)
Ca_01899	Ca5	P42158	Casein kinase I isoform delta-like (CKI-delta) (EC 2.7.11.1)
Ca_01616	Ca5	Q9M439	Branched-chain-amino-acid aminotransferase 2, chloroplastic (Atbcat-2) (EC 2.6.1.42)
Ca_19221	Ca5	P26690	NAD(P)H-dependent 6'-deoxychalcone synthase (EC 2.3.1.170)
Ca_07619	Ca5	P0C896	Pentatricopeptide repeat-containing protein At3g02650, mitochondrial
Ca_01866	Ca5	Q9FI19	Probable calcium-binding protein CML43 (Calmodulin-like protein 43)
Ca_16420	Ca7	Q9SU30	F-box protein CPR30 (Protein CONSTITUTIVE EXPRESSER OF PR GENES 30)
Ca_07529	Ca5	Q4F883	Senescence-associated carboxylesterase 101 (EC 3.1.1.1)
Ca_20197	Ca7	Q8L518	Probable choline kinase 2 (EC 2.7.1.32)
Ca_13743	Ca7	P10978	Retrovirus-related Pol polyprotein from transposon TNT 1-94 [Includes: Protease (EC 3.4.23.-); Reverse transcriptase (EC 2.7.7.49); Endonuclease]
Ca_20206	Ca7	P10978	Retrovirus-related Pol polyprotein from transposon TNT 1-94 [Includes: Protease (EC 3.4.23.-); Reverse transcriptase (EC 2.7.7.49); Endonuclease]
Ca_16411	Ca7	Q9CA28	Tetraketide alpha-pyrone reductase 2 (EC 1.1.1.-) (Protein CINNAMOYL-COA REDUCTASE-LIKE 6)
Ca_12738	Ca5	Q94BZ1	Protein ZINC INDUCED FACILITATOR-LIKE 1 (Protein ZIF-LIKE 1)
Ca_15728	Ca7	Q84ST4	Chlorophyll(ide) b reductase NOL, chloroplastic (EC 1.1.1.294) (Protein NON-YELLOW COLORING 1-LIKE) (OsNOL) (Protein NYC1-LIKE) (Short-chain dehydrogenase/reductase NOL)
Ca_01633	Ca5	Q8LE59	Fe(2+) transport protein 3, chloroplastic (Fe(II) transport protein 3) (Iron-regulated transporter 3)
Ca_01445	Ca5	Q9SK87	Alcohol dehydrogenase-like 2 (EC 1.1.1.1)
Ca_01745	Ca5	Q84WU2	Ubiquitin carboxyl-terminal hydrolase 13 (EC 3.4.19.12) (Deubiquitinating enzyme 13) (AtUBP13) (Ubiquitin thioesterase 13) (Ubiquitin-specific-processing protease 13)
Ca_12638	Ca5	Q3EAQ5	Probable peptide/nitrate transporter At3g43790 (Protein ZINC INDUCED FACILITATOR-LIKE 2)
Ca_19608	Ca7	Q42799	Cytochrome P450 93A2 (EC 1.14.-.-)
Ca_12675	Ca5	Q9JIX8	Apoptotic chromatin condensation inducer in the nucleus (Acinus)
Ca_19503	Ca7	Q70PR7	Vinorine synthase (EC 2.3.1.160)
Ca_07540	Ca5	Q6PAF4	Non-structural maintenance of chromosomes element 1 homolog (Non-SMC element 1 homolog) (EC 6.3.2.-)
Ca_01630	Ca5	Q96AE4	Far upstream element-binding protein 1 (FBP) (FUSE-binding protein 1) (DNA helicase V) (hDH V)
Ca_07581	Ca5	Q6TEP1	Protein FAM91A1
Ca_11340	Ca5	Q9SSE8	Probable glycosyltransferase At3g07620 (EC 2.4.-.-)
Ca_17998	Ca7	Q9S7W1	Chlorophyll a-b binding protein CP29.3, chloroplastic (LHCB4.3) (LHCII protein 4.3)
Ca_25036	Ca7	P10978	Retrovirus-related Pol polyprotein from transposon TNT 1-94 [Includes: Protease (EC 3.4.23.-); Reverse transcriptase (EC 2.7.7.49); Endonuclease]
Ca_16401	Ca7	Q9ZWJ9	Two-component response regulator ARR2 (Receiver-like protein 5)
Ca_12685	Ca5	Q9LX16	Putative ETHYLENE INSENSITIVE 3-like 4 protein
Ca_20208	Ca7	Q3U2U7	Methyltransferase-like protein 17, mitochondrial (EC 2.1.1.-) (Methyltransferase 11 domain-containing protein 1) (Protein RSM22 homolog, mitochondrial)
Ca_01495	Ca5	Q9S7C9	Putative DNA-binding protein ESCAROLA
Ca_12723	Ca5	A2RAR6	Probable glucan 1,3-beta-glucosidase A (EC 3.2.1.58) (Exo-1,3-beta-glucanase 1) (Exo-1,3-beta-glucanase A)
Ca_19203	Ca5	Q39202	G-type lectin S-receptor-like serine/threonine-protein kinase RLK1 (EC 2.7.11.1) (Receptor-like protein kinase 1)
Ca_07547	Ca5	Q8LPQ9	Flowering time control protein FPA
Ca_16423	Ca7	Q9XJ60	MADS-box transcription factor 50 (OsMADS50) (Protein AGAMOUS-like 20) (Protein SUPPRESSOR OF CONSTANS OVEREXPRESSION 1-like) (OsSOC1) (RMADS208)
Ca_01856	Ca5	Q42980	Oleosin 16 kDa (OSE701)
Ca_21376	Ca7	P10978	Retrovirus-related Pol polyprotein from transposon TNT 1-94 [Includes: Protease (EC 3.4.23.-); Reverse transcriptase (EC 2.7.7.49); Endonuclease]
Ca_01916	Ca5	Q9Y3E5	Peptidyl-tRNA hydrolase 2, mitochondrial (PTH 2) (EC 3.1.1.29) (Bcl-2 inhibitor of transcription 1)
Ca_01914	Ca5	Q9FN03	Ultraviolet-B receptor UVR8 (Protein UV-B RESISTANCE 8) (RCC1 domain-containing protein UVR8)
Ca_01842	Ca5	Q9FLP6	Small ubiquitin-related modifier 2 (AtSUMO2)
Ca_11404	Ca5	Q9LIS2	Glycine-rich RNA-binding protein 4, mitochondrial (AtGR-RBP4) (AtRBG4) (Glycine-rich protein 4) (AtGRP4) (Mitochondrial RNA-binding protein 1b) (At-mRBP1b)
Ca_12684	Ca5	Q9LX15	Protein DOWNSTREAM OF FLC (AtDFC) (Pollen allergen-like protein)
Ca_01592	Ca5	Q2V3B2	Cyclin-D5-1 (G1/S-specific cyclin-D5-1) (CycD5;1)
Ca_05018	Ca5	Q6RY07	Acidic mammalian chitinase (AMCase) (EC 3.2.1.14)
Ca_07643	Ca5	Q8W034	Heterogeneous nuclear ribonucleoprotein 1 (hnRNP1)
Ca_03906	Ca5	Q9SJL7	Transcription factor RAX2 (Myb-related protein 38) (AtMYB38) (Protein REGULATOR OF AXILLARY MERISTEMS 2)
Ca_01414	Ca5	Q8H4S4	NAC transcription factor ONAC010
Ca_07439	Ca5	F4HVJ3	Protein POLLEN DEFECTIVE IN GUIDANCE 1
Ca_17980	Ca7	Q766C3	Aspartic proteinase nepenthesin-1 (EC 3.4.23.12) (Nepenthesin-I)
Ca_01796	Ca5	Q84MB2	Protein TIFY 8
Ca_07629	Ca5	Q40375	Repetitive proline-rich cell wall protein 2
Ca_25105	Ca7	Q9M352	60S ribosomal protein L36-2
Ca_01903	Ca5	Q84KG5	Carotenoid 9,10(9',10')-cleavage dioxygenase (EC 1.14.99.n4) (CsCCD)
Ca_19501	Ca7	Q9LXG8	Probable WRKY transcription factor 72 (WRKY DNA-binding protein 72)
Ca_15720	Ca7	Q93ZL5	Cyclic dof factor 2 (Dof zinc finger protein DOF5.2) (AtDOF5.2)
Ca_05020	Ca5	Q9XI47	Protein SAWADEE HOMEODOMAIN HOMOLOG 1 (DNA-binding transcription factor 1)
Ca_01470	Ca5	Q8GXL7	GATA transcription factor 24 (Protein TIFY 2B) (ZIM-like 1 protein)
Ca_20256	Ca7	Q8CGC6	RNA-binding protein 28 (RNA-binding motif protein 28)
Ca_07620	Ca5	Q8LCQ3	Transcription elongation factor SPT4 homolog 1
Ca_19598	Ca7	O81322	LOB domain-containing protein 31 (ASYMMETRIC LEAVES 2-like protein 22) (AS2-like protein 22)
Ca_12706	Ca5	Q9C8N5	Protein SENSITIVE TO PROTON RHIZOTOXICITY 1 (Zinc finger protein STOP1)
Ca_07460	Ca5	Q8LPH6	Transcription factor MYB86 (Myb homolog 4) (AtMyb4) (Myb-related protein 86) (AtMYB86)
Ca_07510	Ca5	Q9LVM0	Probable inactive receptor kinase At5g58300
Ca_20184	Ca7	Q9LTH8	1-aminocyclopropane-1-carboxylate oxidase homolog 11 (EC 1.14.-.-)
Ca_01454	Ca5	Q84W40	RING-H2 finger protein ATL11
Ca_20273	Ca7	P51074	Annexin-like protein RJ4
Ca_01506	Ca5	Q6YXH8	Cyclin-D4-1 (G1/S-specific cyclin-D4-1) (CycD4;1)
Ca_07452	Ca5	P49637	60S ribosomal protein L27a-3
Ca_01431	Ca5	Q9SW33	Thylakoid lumenal 17.9 kDa protein, chloroplastic
Ca_01453	Ca5	Q9C7T4	Transcription factor bHLH96 (Basic helix-loop-helix protein 96) (AtbHLH96) (bHLH 96) (Transcription factor EN 15) (bHLH transcription factor bHLH096)
Ca_01918	Ca5	O82632	GATA transcription factor 9
Ca_01518	Ca5	Q9CAD5	Mitogen-activated protein kinase kinase kinase YODA (EC 2.7.11.25) (YODA MAPKK kinase)
Ca_19492	Ca7	Q8LC03	Homeobox-leucine zipper protein ATHB-13 (HD-ZIP protein ATHB-13) (Homeodomain transcription factor ATHB-13)
Ca_01629	Ca5	Q6DJG6	BRISC and BRCA1-A complex member 1 (Mediator of RAP80 interactions and targeting subunit of 40 kDa) (New component of the BRCA1-A complex)
Ca_01577	Ca5	Q99614	Tetratricopeptide repeat protein 1 (TPR repeat protein 1)
Ca_01878	Ca5	O81004	GTP-binding protein At2g22870 (Protein EMBRYO DEFECTIVE 2001)
Ca_01895	Ca5	Q9SXC4	Probable beta-1,4-xylosyltransferase IRX9H (EC 2.4.2.-) (Protein IRREGULAR XYLEM 9 homolog) (Xylan xylosyltransferase IRX9H)
Ca_12701	Ca5	A0KF23	50S ribosomal protein L23
Ca_11344	Ca5	Q9SMP0	Nuclear transcription factor Y subunit C-1 (AtNF-YC-1) (Transcriptional activator HAP5A)
Ca_07430	Ca5	Q04836	31 kDa ribonucleoprotein, chloroplastic (RNA-binding protein 1/2/3) (AtRBP33) (RNA-binding protein RNP-T) (RNA-binding protein cp31)
Ca_13799	Ca7	Q9M2E2	(+)-neomenthol dehydrogenase (EC 1.1.1.208) (Menthone:neomenthol reductase) (Short-chain dehydrogenase/reductase 1) (AtSDR1)
Ca_07505	Ca5	Q9XIR8	Probable 26S proteasome complex subunit sem1-1
Ca_01569	Ca5	Q9FMH5	Putative cyclin-A3-1 (G2/mitotic-specific cyclin-A3-1) (CycA3;1)
Ca_13771	Ca7	Q9S7C9	Putative DNA-binding protein ESCAROLA
Ca_20264	Ca7	Q8GYX8	Chaperone protein dnaJ 10 (AtDjC10) (AtJ10)
Ca_22548	Ca7	Q2MHE4	Serine/threonine-protein kinase HT1 (EC 2.7.11.1) (High leaf temperature protein 1)
Ca_07541	Ca5	Q9FMX0	Superoxide dismutase [Fe] 3, chloroplastic (EC 1.15.1.1) (Protein FE SUPEROXIDE DISMUTASE 3)
Ca_16399	Ca7	Q9FNZ2	Zinc finger CCCH domain-containing protein 48 (AtC3H48) (Zinc finger CCCH domain and WD40 repeat-containing protein 1)
Ca_07640	Ca5	Q9ZU51	Probable E3 ubiquitin-protein ligase RHA2B (EC 6.3.2.-) (RING-H2 zinc finger protein RHA2b)
Ca_07404	Ca5	Q0WKV8	Probable ubiquitin-like-specific protease 2A (EC 3.4.22.68)
Ca_24261	Ca7	A6NDY0	Embryonic polyadenylate-binding protein 2 (Embryonic poly(A)-binding protein 2) (ePABP-2) (ePABP2) (Embryonic poly(A)-binding protein type II) (Poly(A)-binding protein nuclear-like 1)
Ca_07631	Ca5	Q5RDY2	Transmembrane 9 superfamily member 4
Ca_01647	Ca5	Q9CAJ0	Protein phosphatase 2C 16 (AtPP2C16) (EC 3.1.3.16) (AtP2C-HA) (Protein HYPERSENSITIVE TO ABA 1) (Protein phosphatase 2C HAB1) (PP2C HAB1)
Ca_01486	Ca5	Q91784	Chromosome-associated kinesin KIF4 (Chromokinesin) (Chromosome-associated kinesin KLP1)
Ca_20268	Ca7	Q9SXD5	Flavin-containing monooxygenase FMO GS-OX-like 3 (EC 1.8.-.-) (Flavin-monooxygenase glucosinolate S-oxygenase-like 3)
Ca_25032	Ca7	Q9M0X5	Cysteine-rich receptor-like protein kinase 25 (Cysteine-rich RLK25) (EC 2.7.11.-)
Ca_07414	Ca5	Q9STM3	Lysine-specific demethylase REF6 (EC 1.14.11.-) (Jumonji domain-containing protein 12) (Lysine-specific histone demethylase REF6) (Protein RELATIVE OF EARLY FLOWERING 6)
Ca_07577	Ca5	Q32KV6	Nucleotide exchange factor SIL1
Ca_01788	Ca5	Q9SLA1	Probable protein phosphatase 2C 22 (AtPP2C22) (EC 3.1.3.16)
Ca_01704	Ca5	Q3S4A7	Histidine kinase 5 (EC 2.7.13.3) (Arabidopsis histidine kinase 5) (AtHK5) (Protein AUTHENTIC HIS-KINASE 5) (Protein CYTOKININ-INDEPENDENT 2)
Ca_03874	Ca5	Q39PS9	Protein TolB
Ca_20214	Ca7	Q9Y5Z4	Heme-binding protein 2 (Placental protein 23) (PP23) (Protein SOUL)
Ca_07545	Ca5	Q9ZVC7	Xylogen-like protein 11
Ca_11369	Ca5	P29344	30S ribosomal protein S1, chloroplastic (CS1)
Ca_12679	Ca5	Q8K2L8	Trafficking protein particle complex subunit 12 (Tetratricopeptide repeat protein 15) (TPR repeat protein 15)
Ca_11331	Ca5	Q12955	Ankyrin-3 (ANK-3) (Ankyrin-G)
Ca_17964	Ca7	Q9Y5Z4	Heme-binding protein 2 (Placental protein 23) (PP23) (Protein SOUL)
Ca_15747	Ca7	Q941R6	MLP-like protein 31
Ca_15702	Ca7	Q9UH99	SUN domain-containing protein 2 (Protein unc-84 homolog B) (Rab5-interacting protein) (Rab5IP) (Sad1/unc-84 protein-like 2)
Ca_15742	Ca7	Q9SSK5	MLP-like protein 43
Ca_01841	Ca5	Q3SZ85	Putative peptidyl-tRNA hydrolase PTRHD1 (EC 3.1.1.29) (Peptidyl-tRNA hydrolase domain-containing protein 1)
Ca_17976	Ca7	Q9CQU8	Mitochondrial inner membrane protease subunit 1 (EC 3.4.21.-) (IMP1-like protein)
Ca_07405	Ca5	Q9DC40	Telomere length regulation protein TEL2 homolog
Ca_01847	Ca5	Q6K9C3	Serine/arginine-rich splicing factor RSZ23 (RS-containing zinc finger protein 23) (Os-RSZ23) (Os-RSZp23)
Ca_11311	Ca5	P09886	Small heat shock protein, chloroplastic
Ca_12644	Ca5	Q9CAQ2	Acetyltransferase At1g77540 (EC 2.3.1.-) (Minimal acetyltransferase)
Ca_07458	Ca5	Q65667	Replicase (237 kDa protein) [Cleaved into: Replicase large subunit (EC 2.1.1.-) (EC 2.7.7.-) (EC 3.4.22.-) (EC 3.6.4.13) (150 kDa protein); Replicase small subunit (EC 2.7.7.48) (66 kDa protein) (RdRp)]
Ca_01893	Ca5	Q9LYD9	Protein EMBRYONIC FLOWER 1
Ca_22803	Ca7	P37225	NAD-dependent malic enzyme 59 kDa isoform, mitochondrial (NAD-ME) (EC 1.1.1.39)
Ca_01547	Ca5	Q9M7Q5	ABSCISIC ACID-INSENSITIVE 5-like protein 4 (Abscisic acid responsive elements-binding factor 1) (ABRE-binding factor 1) (bZIP transcription factor 35) (AtbZIP35)
Ca_11427	Ca5	Q38850	Transcription repressor MYB5 (AtM2) (Myb-related protein 5) (AtMYB5)
Ca_01476	Ca5	Q08602	Geranylgeranyl transferase type-2 subunit alpha (EC 2.5.1.60) (Geranylgeranyl transferase type II subunit alpha) (Rab geranyl-geranyltransferase subunit alpha) (Rab GG transferase alpha) (Rab GGTase alpha) (Rab geranylgeranyltransferase subunit alpha)
Ca_03918	Ca5	Q8LG89	Basic blue protein (Plantacyanin)
Ca_20271	Ca7	Q7XUF4	Cyclin-dependent kinase G-2 (CDKG;2) (EC 2.7.11.22) (EC 2.7.11.23)
Ca_01654	Ca5	P05477	17.9 kDa class II heat shock protein
Ca_19218	Ca5	P0CH30	E3 ubiquitin-protein ligase RING1 (EC 6.3.2.-) (RING finger protein 1)
Ca_01684	Ca5	Q689D6	Protein ROOT PRIMORDIUM DEFECTIVE 1
Ca_01609	Ca5	Q9C652	RNA-binding protein 1 (AtRBP1)
Ca_01908	Ca5	Q9LYD3	Dehydration-responsive element-binding protein 3 (Protein TINY 2)
Ca_07438	Ca5	F4HVJ3	Protein POLLEN DEFECTIVE IN GUIDANCE 1
Ca_07470	Ca5	Q08BY5	JmjC domain-containing protein 4 (Jumonji domain-containing protein 4)
Ca_07621	Ca5	Q6NVS2	Endoplasmic reticulum-Golgi intermediate compartment protein 3
Ca_03891	Ca5	Q5XF57	Probable receptor-like serine/threonine-protein kinase At5g57670 (EC 2.7.11.1)
Ca_07574	Ca5	Q6ZM63	GPN-loop GTPase 3 (ATP-binding domain 1 family member C)
Ca_11400	Ca5	Q84LH3	Werner Syndrome-like exonuclease (EC 3.1.-.-)
Ca_01553	Ca5	Q9SND9	Uncharacterized acetyltransferase At3g50280 (EC 2.3.1.-)
Ca_01751	Ca5	P31853	ATP synthase subunit b', chloroplastic (ATP synthase F(0) sector subunit b') (ATPase subunit II)
Ca_01883	Ca5	Q3SZX8	Coiled-coil domain-containing protein 25
Ca_19497	Ca7	Q42572	DNA ligase 1 (AtLIG1) (EC 6.5.1.1) (DNA ligase I) (Polydeoxyribonucleotide synthase [ATP] 1)
Ca_20257	Ca7	F4I8S3	SNF2 domain-containing protein CLASSY 3 (Chromatin remodeling protein 31)
Ca_20207	Ca7	Q9FNP8	40S ribosomal protein S19-3
Ca_11329	Ca5	P10978	Retrovirus-related Pol polyprotein from transposon TNT 1-94 [Includes: Protease (EC 3.4.23.-); Reverse transcriptase (EC 2.7.7.49); Endonuclease]
Ca_01694	Ca5	Q940T9	Zinc finger protein CONSTANS-LIKE 4
Ca_22788	Ca7	Q8L7S0	Probable ubiquitin-like-specific protease 2B (EC 3.4.22.68)
Ca_26356	Ca7	Q3T062	RRP15-like protein (Ribosomal RNA-processing protein 15)
Ca_11304	Ca5	Q8L9C4	Very-long-chain 3-oxoacyl-CoA reductase 1 (EC 1.1.1.330) (Beta-ketoacyl reductase 1) (AtKCR1) (Protein GLOSSY 8) (gl8At)
Ca_07585	Ca5	Q9CA54	Pentatricopeptide repeat-containing protein At1g74630
Ca_07511	Ca5	Q6Z808	Rac-like GTP-binding protein 3 (OsRac3)
Ca_19234	Ca5	Q94B74	Nudix hydrolase 2 (AtNUDT2) (EC 3.6.1.-) (ADP-ribose pyrophosphatase) (EC 3.6.1.13) (NADH pyrophosphatase) (EC 3.6.1.22)
Ca_19488	Ca7	Q1PEU4	Pentatricopeptide repeat-containing protein At2g44880
Ca_01531	Ca5	Q2MY58	Patatin group A-3 (EC 3.1.1.-)
Ca_19475	Ca7	P29060	Acidic endochitinase (EC 3.2.1.14)
Ca_12742	Ca5	Q9NVU7	Protein SDA1 homolog (Nucleolar protein 130) (SDA1 domain-containing protein 1) (hSDA)
Ca_07507	Ca5	Q9ZTR1	Spermidine synthase 1 (SPDSY 1) (EC 2.5.1.16) (Putrescine aminopropyltransferase 1)
Ca_11334	Ca5	Q8BTS4	Nuclear pore complex protein Nup54 (54 kDa nucleoporin) (Nucleoporin Nup54)
Ca_01718	Ca5	Q93ZE8	Stromal cell-derived factor 2-like protein (SDF2-like protein)
Ca_01432	Ca5	Q9QYI4	DnaJ homolog subfamily B member 12 (mDj10)
Ca_16395	Ca7	O22193	U-box domain-containing protein 4 (EC 6.3.2.-) (Plant U-box protein 4)
Ca_01514	Ca5	Q9M9Z2	Probable thylakoidal processing peptidase 2, chloroplastic (EC 3.4.21.89) (Signal peptidase I-2)
Ca_01868	Ca5	Q8GXB7	tRNA (guanine-N(7)-)-methyltransferase (EC 2.1.1.33) (tRNA (guanine(46)-N(7))-methyltransferase) (tRNA(m7G46)-methyltransferase)
Ca_01886	Ca5	A7SDW5	Eukaryotic translation initiation factor 3 subunit L (eIF3l)
Ca_07446	Ca5	Q8H1F9	Pachytene checkpoint protein 2 homolog
Ca_01901	Ca5	Q8W593	Probable lactoylglutathione lyase, chloroplast (EC 4.4.1.5) (Glyoxalase I)
Ca_01774	Ca5	Q9SD53	UPF0481 protein At3g47200
Ca_01780	Ca5	Q8H156	GTP-binding nuclear protein Ran-3 (Ras-related nuclear protein 3)
Ca_01781	Ca5	Q8H156	GTP-binding nuclear protein Ran-3 (Ras-related nuclear protein 3)
Ca_11351	Ca5	Q9SA98	Alpha-ketoglutarate-dependent dioxygenase alkB (EC 1.14.11.-) (Alkylated DNA repair protein alkB homolog)
Ca_12741	Ca5	Q9V2L2	Putative 1-aminocyclopropane-1-carboxylate deaminase (ACC deaminase) (EC 3.5.99.7)
Ca_07562	Ca5	O81148	Proteasome subunit alpha type-4-A (EC 3.4.25.1) (20S proteasome alpha subunit C-1) (Proteasome 27 kDa subunit) (Proteasome component 9) (Proteasome subunit alpha type-3)
Ca_07564	Ca5	Q0WRX3	Serine carboxypeptidase-like 40 (EC 3.4.16.-)
Ca_19230	Ca5	Q9SJB4	GDSL esterase/lipase At2g04570 (EC 3.1.1.-) (Extracellular lipase At2g04570)
Ca_01902	Ca5	A8X8C6	WD repeat-containing protein tag-125
Ca_11415	Ca5	Q54BM5	Branchpoint-bridging protein (Splicing factor 1)
Ca_01715	Ca5	A1L1F4	Sister chromatid cohesion protein PDS5 homolog A
Ca_16403	Ca7	Q0DYP5	Zinc finger CCCH domain-containing protein 17 (OsC3H17)
Ca_19214	Ca5	Q689D6	Protein ROOT PRIMORDIUM DEFECTIVE 1
Ca_11393	Ca5	Q9LK37	Protein RALF-like 24
Ca_11395	Ca5	Q9LK37	Protein RALF-like 24
Ca_07646	Ca5	P94026	Ribulose-1,5 bisphosphate carboxylase/oxygenase large subunit N-methyltransferase, chloroplastic (EC 2.1.1.127) ([Ribulose-bisphosphate carboxylase]-lysine N-methyltransferase) (RuBisCO LSMT) (RuBisCO methyltransferase) (rbcMT)
Ca_01519	Ca5	Q8BKN5	Gamma-tubulin complex component 5 (GCP-5)
Ca_01491	Ca5	Q9FUY6	MADS-box protein JOINTLESS (LeMADS)
Ca_01415	Ca5	Q9XGY4	Mitochondrial import inner membrane translocase subunit TIM8
Ca_22538	Ca7	Q9LJQ9	Cytochrome c oxidase copper chaperone 1 (Cytochrome c oxidase 17 copper chaperone) (AtCOX17)
Ca_12661	Ca5	Q9LT17	E3 ubiquitin ligase BIG BROTHER-related (AtBBR) (EC 6.3.2.-)
Ca_01693	Ca5	O81775	Protein GLUTAMINE DUMPER 1
Ca_01440	Ca5	Q9M9E8	F-box protein At1g78280
Ca_01898	Ca5	Q07469	Bark storage protein A
Ca_01683	Ca5	Q9S7L5	Ethylene-responsive transcription factor ERF018
Ca_11428	Ca5	A4YTY9	Elongation factor P (EF-P)
Ca_22802	Ca7	P37225	NAD-dependent malic enzyme 59 kDa isoform, mitochondrial (NAD-ME) (EC 1.1.1.39)
Ca_12665	Ca5	Q9STN5	Uncharacterized protein At4g08330, chloroplastic
Ca_01566	Ca5	Q4P827	Chromatin modification-related protein EAF3
Ca_11354	Ca5	Q9C7F7	Non-specific lipid transfer protein GPI-anchored 1 (AtLTPG-1) (Protein LTP-GPI-ANCHORED 1)
Ca_11326	Ca5	P42534	Putative polyketide hydroxylase (EC 1.14.13.-) (WhiE ORF VIII)
Ca_20185	Ca7	Q9LTH7	1-aminocyclopropane-1-carboxylate oxidase homolog 12 (EC 1.14.-.-)
Ca_11359	Ca5	Q9C7F5	Nuclear transport factor 2 (NTF-2)
Ca_01402	Ca5	Q93W88	Transcription factor bHLH137 (Basic helix-loop-helix protein 137) (AtbHLH137) (bHLH 137) (Transcription factor EN 89) (bHLH transcription factor bHLH137)
Ca_01426	Ca5	P0DI11	Squamosa promoter-binding-like protein 13B
Ca_07488	Ca5	Q9FM03	Dof zinc finger protein DOF5.6 (AtDOF5.6)
Ca_11332	Ca5	Q8LBZ4	OTU domain-containing protein At3g57810
Ca_01764	Ca5	Q3E958	Ethylene-responsive transcription factor SHINE 3
Ca_16417	Ca7	O64647	Transcription factor TCP9
Ca_01810	Ca5	Q9SL95	Molybdate transporter 1 (Sulfate transporter like protein 5.2)
Ca_13796	Ca7	Q9M2E2	(+)-neomenthol dehydrogenase (EC 1.1.1.208) (Menthone:neomenthol reductase) (Short-chain dehydrogenase/reductase 1) (AtSDR1)
Ca_17970	Ca7	O43447	Peptidyl-prolyl cis-trans isomerase H (PPIase H) (EC 5.2.1.8) (Rotamase H) (Small nuclear ribonucleoprotein particle-specific cyclophilin H) (CypH) (U-snRNP-associated cyclophilin SnuCyp-20) (USA-CYP)
Ca_07457	Ca5	O49169	Elongation factor 1-alpha (EF-1-alpha)
Ca_01466	Ca5	Q9FZ53	Putative F-box/FBD/LRR-repeat protein At1g16940
Ca_17959	Ca7	Q5ISC6	Heme-binding protein 1
Ca_01645	Ca5	Q9W6I1	RNA-binding protein with multiple splicing (RBP-MS) (Heart and RRM expressed sequence) (Hermes)
Ca_11307	Ca5	Q5ZM74	RING finger protein 141
Ca_01435	Ca5	Q14CH1	Molybdenum cofactor sulfurase (MCS) (MOS) (MoCo sulfurase) (EC 2.8.1.9) (Molybdenum cofactor sulfurtransferase)
Ca_01384	Ca5	P24297	Rubredoxin (Rd)
Ca_03895	Ca5	Q6DBN1	BTB/POZ domain-containing protein At4g08455
Ca_01456	Ca5	Q9LYT3	Protein TRANSPARENT TESTA 12 (MATE efflux family protein TT12) (Protein DTX41)
Ca_12730	Ca5	P51569	Alpha-galactosidase A (EC 3.2.1.22) (Alpha-D-galactosidase A) (Alpha-D-galactoside galactohydrolase) (Melibiase)
Ca_01507	Ca5	Q9SE96	GEM-like protein 1 (Forming homology-interacting protein 1) (FH-interacting protein 1)
Ca_22546	Ca7	Q8GY87	Probable ubiquitin-conjugating enzyme E2 26 (EC 6.3.2.19) (Ubiquitin carrier protein 26)
Ca_16392	Ca7	Q9LEX0	F-box protein PP2-A13 (Protein PHLOEM PROTEIN 2-LIKE A13) (AtPP2-A13) (SKP1-interacting partner 9)
Ca_01830	Ca5	Q9CR80	Protein FAM32A (Ovarian tumor associated gene 12) (OTAG-12)
Ca_01570	Ca5	Q9FMH5	Putative cyclin-A3-1 (G2/mitotic-specific cyclin-A3-1) (CycA3;1)
Ca_01438	Ca5	Q9FYF9	F-box protein At1g67340
Ca_01854	Ca5	P33081	Auxin-induced protein 15A
Ca_03917	Ca5	Q9FVQ0	Probable indole-3-pyruvate monooxygenase YUCCA10 (EC 1.14.13.168) (Flavin-containing monooxygenase YUCCA10)
Ca_01473	Ca5	Q54U63	BEACH domain-containing protein lvsC
Ca_12640	Ca5	Q55G88	Proteasome assembly chaperone 3
Ca_01511	Ca5	O81765	Pollen-specific leucine-rich repeat extensin-like protein 4 (AtPEX4) (Pollen-specific LRR/EXTENSIN4) (Cell wall hydroxyproline-rich glycoprotein)
Ca_17993	Ca7	Q5Z9Z0	Beta-glucosidase 24 (Os6bglu24) (EC 3.2.1.21)
Ca_07459	Ca5	Q07123	Copper methylamine oxidase (EC 1.4.3.21) (MAOXII) (Primary amine oxidase)
Ca_01501	Ca5	Q96451	14-3-3-like protein B (SGF14B) (Fragment)
Ca_01492	Ca5	Q8L7S0	Probable ubiquitin-like-specific protease 2B (EC 3.4.22.68)
Ca_07493	Ca5	Q7Z494	Nephrocystin-3
Ca_01733	Ca5	O04136	Homeobox protein knotted-1-like 3 (KNAP3)
Ca_11325	Ca5	O32107	Uncharacterized membrane protein YuiD
Ca_22539	Ca7	Q96386	Metallothionein-like protein type 3 (MT-3)
Ca_01691	Ca5	Q8QZZ7	EKC/KEOPS complex subunit Tprkb (TP53RK-binding protein)
Ca_01911	Ca5	Q8S9H7	Transcription factor DIVARICATA
Ca_01912	Ca5	Q8S9H7	Transcription factor DIVARICATA
Ca_07593	Ca5	Q9SYZ9	Transcription initiation factor TFIID subunit 8 (TBP-associated factor 8) (AtTAF8)
Ca_11364	Ca5	P47082	Vacuolar amino acid transporter 1
Ca_07567	Ca5	Q5N8Z0	Double-stranded RNA-binding protein 1 (dsRNA-binding protein 1)
Ca_12736	Ca5	Q53GS7	Nucleoporin GLE1 (hGLE1) (GLE1-like protein)
Ca_07479	Ca5	Q6ZWE6	Pleckstrin homology domain-containing family M member 3 (PH domain-containing family M member 3)
Ca_22758	Ca7	P04146	Copia protein (Gag-int-pol protein) [Cleaved into: Copia VLP protein; Copia protease (EC 3.4.23.-)]
Ca_07630	Ca5	P93194	Receptor-like protein kinase (EC 2.7.11.1)
Ca_19235	Ca5	A1AXJ2	50S ribosomal protein L13
Ca_18000	Ca7	Q9FLE8	Uncharacterized protein At5g39865
Ca_13782	Ca7	Q9V3R6	tRNA-specific adenosine deaminase 1 (EC 3.5.4.34) (dADAT1) (tRNA-specific adenosine-37 deaminase)
Ca_07570	Ca5	O82500	Putative disease resistance protein At4g11170
Ca_11401	Ca5	Q9FGZ9	Ubiquitin-like protein 5
Ca_01423	Ca5	Q9FED2	HVA22-like protein e (AtHVA22e)
Ca_07568	Ca5	Q56078	Periplasmic beta-glucosidase (EC 3.2.1.21) (Beta-D-glucoside glucohydrolase) (Cellobiase) (Gentiobiase) (T-cell inhibitor)
Ca_05011	Ca5	P47735	Receptor-like protein kinase 5 (EC 2.7.10.1) (EC 2.7.11.1) (Protein HAESA)
Ca_11321	Ca5	Q14181	DNA polymerase alpha subunit B (DNA polymerase alpha 70 kDa subunit)
Ca_01619	Ca5	O82199	Zinc finger CCCH domain-containing protein 20 (AtC3H20)
Ca_07573	Ca5	Q69KJ0	Ribonuclease 3-like protein 3 (EC 3.1.26.-) (Ribonuclease III-like protein 3) (RNase III-like protein 3)
Ca_01574	Ca5	Q9LVC3	Pumilio homolog 12 (APUM-12) (AtPUM12)
Ca_01590	Ca5	O22193	U-box domain-containing protein 4 (EC 6.3.2.-) (Plant U-box protein 4)
Ca_22553	Ca7	Q8RWJ7	Protein SAWADEE HOMEODOMAIN HOMOLOG 2 (Probable DNA-binding transcription factor 2)
Ca_11336	Ca5	Q3MG79	Putative ribosome biogenesis GTPase RsgA (EC 3.6.1.-)
Ca_19206	Ca5	Q8GUQ5	Brassinosteroid LRR receptor kinase (EC 2.7.11.1) (Altered brassinolide sensitivity 1) (Systemin receptor SR160) (tBRI1)
Ca_07408	Ca5	Q921I2	Kelch domain-containing protein 4
Ca_07589	Ca5	Q8L868	Glucan endo-1,3-beta-glucosidase 11 (EC 3.2.1.39) ((1->3)-beta-glucan endohydrolase 11) ((1->3)-beta-glucanase 11) (Beta-1,3-endoglucanase 11) (Beta-1,3-glucanase 11)
Ca_07611	Ca5	Q8LBF7	Bidirectional sugar transporter SWEET7 (AtSWEET7)
Ca_01557	Ca5	A1CNW8	Protein ssh4
Ca_25038	Ca7	Q9SD53	UPF0481 protein At3g47200
Ca_13776	Ca7	P53305	Mitochondrial 37S ribosomal protein S27
Ca_16426	Ca7	Q92J02	Glutaredoxin-1
Ca_16384	Ca7	Q58FX0	BON1-associated protein 2 (Protein BON1-ASSOCIATED PROTEIN 1-LIKE)
Ca_16429	Ca7	Q39111	Gibberellin 20 oxidase 2 (EC 1.14.11.-) (GA 20-oxidase 2) (Gibberellin C-20 oxidase 2)
Ca_01809	Ca5	Q9LK09	Syntaxin-32 (AtSYP32)
Ca_01802	Ca5	P82715	PsbP domain-containing protein 5, chloroplastic (OEC23-like protein 6) (PsbP-related thylakoid lumenal protein 4) (Thylakoid lumenal 35.8 kDa protein)
Ca_01726	Ca5	P62598	Two-component response regulator ARR12
Ca_25035	Ca7	Q9SD53	UPF0481 protein At3g47200
Ca_01532	Ca5	Q9LNG5	Serine/threonine-protein phosphatase 7 long form homolog (EC 3.1.3.16)
Ca_12708	Ca5	Q8DKR7	Chaperone protein DnaJ
Ca_01490	Ca5	Q72GN6	Chaperone protein DnaJ
Ca_19472	Ca7	P29060	Acidic endochitinase (EC 3.2.1.14)
Ca_25102	Ca7	Q8VWG3	Protein TRANSPARENT TESTA 1 (TTL1) (Zinc finger protein TT1)
Ca_01529	Ca5	Q9SX79	Polyadenylate-binding protein RBP47C (Poly(A)-binding protein RBP47C) (RNA-binding protein 47C) (AtRBP47C)
Ca_16413	Ca7	Q9FNZ2	Zinc finger CCCH domain-containing protein 48 (AtC3H48) (Zinc finger CCCH domain and WD40 repeat-containing protein 1)
Ca_16414	Ca7	Q4R1I9	Anthocyanidin 5,3-O-glucosyltransferase (EC 2.4.1.-) (UDP-glucose: anthocyanidin 5,3-O-glucosyltransferase)
Ca_11373	Ca5	O95985	DNA topoisomerase 3-beta-1 (EC 5.99.1.2) (DNA topoisomerase III beta-1)
Ca_25099	Ca7	Q9SFB0	MATE efflux family protein FRD3 (MATE citrate transporter) (Protein DTX43) (Protein FERRIC REDUCTASE DEFECTIVE 3) (AtFRD3) (Protein MANGANESE ACCUMULATOR 1)
Ca_16416	Ca7	Q8S8S1	Peroxisome biogenesis protein 16 (Peroxin-16) (AtPEX16) (AtPex16p) (Protein SHRUNKEN SEED 1)
Ca_07464	Ca5	Q94A02	Tryptophan aminotransferase-related protein 2 (EC 2.6.1.27) (EC 2.6.1.99)
Ca_01798	Ca5	Q93YV6	Serine/threonine protein phosphatase 2A 57 kDa regulatory subunit B' iota isoform (AtB' iota) (PP2A, B' subunit, iota isoform)
Ca_24265	Ca7	Q00874	DNA-damage-repair/toleration protein DRT100
Ca_13765	Ca7	Q9M2D2	UPF0187 protein At3g61320, chloroplastic
Ca_11303	Ca5	Q8L9C4	Very-long-chain 3-oxoacyl-CoA reductase 1 (EC 1.1.1.330) (Beta-ketoacyl reductase 1) (AtKCR1) (Protein GLOSSY 8) (gl8At)
Ca_11381	Ca5	P35694	Brassinosteroid-regulated protein BRU1
Ca_22549	Ca7	Q96386	Metallothionein-like protein type 3 (MT-3)
Ca_12674	Ca5	Q9CSU0	Regulation of nuclear pre-mRNA domain-containing protein 1B (Cell cycle-related and expression-elevated protein in tumor)
Ca_12709	Ca5	Q9LFT5	EPIDERMAL PATTERNING FACTOR-like protein 1 (EPF-like protein 1)
Ca_11394	Ca5	Q9LW07	Probable polygalacturonase At3g15720 (PG) (EC 3.2.1.15) (Pectinase At3g15720)
Ca_19589	Ca7	Q84MA3	Pentatricopeptide repeat-containing protein At4g32430, mitochondrial
Ca_19470	Ca7	Q8C3I8	Protein FAM203A (Brain protein 16)
Ca_07445	Ca5	Q8H1F9	Pachytene checkpoint protein 2 homolog
Ca_01430	Ca5	Q9FMV4	Mediator of RNA polymerase II transcription subunit 30
Ca_15735	Ca7	Q8BX09	Retinoblastoma-binding protein 5 (RBBP-5)
Ca_07618	Ca5	A2CES0	Neuferricin (Cytochrome b5 domain-containing protein 2)
Ca_19493	Ca7	Q7LHG5	Transposon Ty3-I Gag-Pol polyprotein (Gag3-Pol3) (Transposon Ty3-2 TYA-TYB polyprotein) [Cleaved into: Capsid protein (CA) (p24); Spacer peptide p3; Nucleocapsid protein p11 (NC); Ty3 protease (PR) (EC 3.4.23.-) (p16); Spacer peptide J; Reverse transcriptase/ribonuclease H (RT) (RT-RH) (EC 2.7.7.49) (EC 2.7.7.7) (EC 3.1.26.4) (p55); Integrase p52 (IN); Integrase p49 (IN)]
Ca_01865	Ca5	Q9FUD3	Basic leucine zipper 9 (AtbZIP9) (bZIP protein 9) (Basic leucine zipper OPAQUE 2 homolog 2) (Basic leucine zipper O2 homolog 2)
Ca_01674	Ca5	Q93VM8	Copper transporter 5 (AtCOPT5)
Ca_07448	Ca5	Q2MHE4	Serine/threonine-protein kinase HT1 (EC 2.7.11.1) (High leaf temperature protein 1)
Ca_01588	Ca5	Q84WK0	Transcription factor bHLH85 (Basic helix-loop-helix protein 85) (AtbHLH85) (bHLH 85) (Transcription factor EN 115) (bHLH transcription factor bHLH085)
Ca_01635	Ca5	Q1PEU4	Pentatricopeptide repeat-containing protein At2g44880
Ca_11356	Ca5	A2YGR5	Squamosa promoter-binding-like protein 12
Ca_01642	Ca5	Q54MZ4	Mitochondrial substrate carrier family protein B
Ca_01517	Ca5	Q40066	Serpin-ZX (BSZx) (HorvuZx)
Ca_01749	Ca5	Q42563	Adenine phosphoribosyltransferase 2 (APRT 2) (AtAPT2) (EC 2.4.2.7)
Ca_01477	Ca5	O04492	Double-stranded RNA-binding protein 1 (Protein HYPONASTIC LEAVES 1) (dsRNA-binding protein 1) (AtDRB1)
Ca_01565	Ca5	Q39203	G-type lectin S-receptor-like serine/threonine-protein kinase SD2-2 (EC 2.7.11.1) (Receptor-like kinase 4) (S-domain-2 (SD2) receptor kinase 2) (SD2-2)
Ca_07569	Ca5	O82500	Putative disease resistance protein At4g11170
Ca_01561	Ca5	Q9FGQ7	Cyclin-D3-2 (G1/S-specific cyclin-D3-2) (CycD3;2)
Ca_01861	Ca5	O23676	Protein mago nashi homolog
Ca_01722	Ca5	Q9S775	CHD3-type chromatin-remodeling factor PICKLE (EC 3.6.4.-) (Protein GYMNOS)
Ca_19606	Ca7	P62634	Cellular nucleic acid-binding protein (CNBP) (Zinc finger protein 9)
Ca_01678	Ca5	Q6ZQF0	DNA topoisomerase 2-binding protein 1 (DNA topoisomerase II-beta-binding protein 1) (TopBP1) (DNA topoisomerase II-binding protein 1)
Ca_01706	Ca5	Q5ZHS3	Nuclear nucleic acid-binding protein C1D
Ca_19478	Ca7	Q8GZ92	Protein Brevis radix-like 4 (AtBRXL4)
Ca_13773	Ca7	Q9BSJ8	Extended synaptotagmin-1 (E-Syt1) (Membrane-bound C2 domain-containing protein)
Ca_07605	Ca5	O82485	Oligopeptide transporter 7 (AtOPT7)
Ca_19233	Ca5	Q75LL6	Transcriptional adapter ADA2
Ca_17986	Ca7	Q3T090	Pre-rRNA-processing protein TSR2 homolog
Ca_01822	Ca5	Q9ZQA8	Polyadenylate-binding protein 7 (PABP-7) (Poly(A)-binding protein 7)
Ca_01568	Ca5	Q9FMH5	Putative cyclin-A3-1 (G2/mitotic-specific cyclin-A3-1) (CycA3;1)
Ca_03881	Ca5	Q61FW2	F-box/WD repeat-containing protein sel-10 (Suppressor/enhancer of lin-12 protein 10)
Ca_15699	Ca7	Q9FF77	Probable pectinesterase/pectinesterase inhibitor 47 [Includes: Pectinesterase inhibitor 47 (Pectin methylesterase inhibitor 47); Pectinesterase 47 (PE 47) (EC 3.1.1.11) (Pectin methylesterase 47) (AtPME47)]
Ca_01459	Ca5	Q9FZ95	Purine permease 3 (AtPUP3)
Ca_12660	Ca5	Q39013	NAC domain-containing protein 2 (ANAC002)
Ca_01698	Ca5	Q9SK52	Peroxidase 18 (Atperox P18) (EC 1.11.1.7)
Ca_11421	Ca5	P53797	Phytoene synthase, chloroplastic (EC 2.5.1.32)
Ca_11338	Ca5	Q9C7G0	65-kDa microtubule-associated protein 8 (AtMAP65-8)
Ca_03883	Ca5	Q0WPW4	1-aminocyclopropane-1-carboxylate oxidase 5 (ACC oxidase 5) (AtACO5) (EC 1.14.17.4)
Ca_12733	Ca5	Q9C5S1	Protein-tyrosine-phosphatase MKP1 (EC 3.1.3.48) (Mitogen-activated protein kinase phosphatase 1) (AtMKP1)
Ca_07472	Ca5	Q9SB63	Protein MODIFIER OF SNC1 1 (MODIFIER OF snc1, 1)
Ca_12686	Ca5	Q5HZ05	Probable trehalose-phosphate phosphatase J (AtTPPJ) (EC 3.1.3.12) (Trehalose 6-phosphate phosphatase)
Ca_27650	Ca5	Q8W035	Folylpolyglutamate synthase (EC 6.3.2.17) (DHFS-FPGS homolog D) (Folylpoly-gamma-glutamate synthetase) (FPGS) (Tetrahydrofolylpolyglutamate synthase) (Tetrahydrofolate synthase)
Ca_01800	Ca5	Q92576	PHD finger protein 3
Ca_01818	Ca5	Q551A3	Protein DDB_G0276689
Ca_21373	Ca7	P29421	Alpha-amylase/subtilisin inhibitor (RASI)
Ca_01747	Ca5	P14009	14 kDa proline-rich protein DC2.15
Ca_19593	Ca7	Q9FYK2	Probable calcium-binding protein CML25 (Calmodulin-like protein 25)
Ca_11337	Ca5	Q944J0	Probable signal peptidase complex subunit 1 (EC 3.4.-.-) (Microsomal signal peptidase 12 kDa subunit) (SPase 12 kDa subunit)
Ca_07426	Ca5	Q9FLZ9	Pentatricopeptide repeat-containing protein At5g39350
Ca_19591	Ca7	Q42948	4-hydroxy-tetrahydrodipicolinate synthase, chloroplastic (HTPA synthase) (EC 4.3.3.7)
Ca_26358	Ca7	Q9SS03	Dirigent protein 21 (AtDIR21)
Ca_17978	Ca7	P04146	Copia protein (Gag-int-pol protein) [Cleaved into: Copia VLP protein; Copia protease (EC 3.4.23.-)]
Ca_13762	Ca7	P58137	Acyl-coenzyme A thioesterase 8 (Acyl-CoA thioesterase 8) (EC 3.1.2.27) (Choloyl-coenzyme A thioesterase) (Peroxisomal acyl-CoA thioesterase 2) (PTE-2) (Peroxisomal acyl-coenzyme A thioester hydrolase 1) (PTE-1) (Peroxisomal long-chain acyl-CoA thioesterase 1)
Ca_07549	Ca5	P27725	Bifunctional aspartokinase/homoserine dehydrogenase 1 (Aspartokinase I/homoserine dehydrogenase I) (AKI-HDI) [Includes: Aspartokinase (EC 2.7.2.4); Homoserine dehydrogenase (EC 1.1.1.3)]
Ca_17997	Ca7	P0CG89	Histone H4
Ca_17994	Ca7	O80366	Two-component response regulator ARR9 (Response reactor 4)
Ca_01766	Ca5	O48781	SPX domain-containing protein 2 (Protein SPX DOMAIN GENE 2) (AtSPX2)
Ca_01652	Ca5	Q96P11	Putative methyltransferase NSUN5 (EC 2.1.1.-) (NOL1-related protein) (NOL1R) (NOL1/NOP2/Sun domain family member 5) (Williams-Beuren syndrome chromosomal region 20A protein)
Ca_01382	Ca5	Q67YC9	Uncharacterized protein At4g14100
Ca_15706	Ca7	Q9LES3	ABSCISIC ACID-INSENSITIVE 5-like protein 2 (ABA-responsive element-binding protein 3) (Dc3 promoter-binding factor 3) (AtDPBF3) (bZIP transcription factor 66) (AtbZIP66)
Ca_21355	Ca7	Q9C7A8	DNA replication complex GINS protein PSF2
Ca_01457	Ca5	Q9LYT3	Protein TRANSPARENT TESTA 12 (MATE efflux family protein TT12) (Protein DTX41)
Ca_07636	Ca5	Q8GUM4	Uncharacterized membrane protein At3g27390
Ca_01874	Ca5	G7J2X7	Putative uncharacterized protein
Ca_20187	Ca7	G7LIE5	Putative uncharacterized protein
Ca_12651	Ca5	I1JZ44	Uncharacterized protein
Ca_07642	Ca5	I1MB74	Uncharacterized protein
Ca_03885	Ca5	I1KAE5	Uncharacterized protein
Ca_07639	Ca5	K7LYD5	Uncharacterized protein
Ca_01811	Ca5	I1JUK0	Uncharacterized protein
Ca_13752	Ca7	I1KIA0	Uncharacterized protein
Ca_07539	Ca5	K7LX74	Uncharacterized protein
Ca_07428	Ca5	E2FKH3	Sieve element occlusion c (Uncharacterized protein)
Ca_01482	Ca5	G7J527	Viral A-type inclusion protein repeat containing protein expressed
Ca_01748	Ca5	G7JAH7	Putative uncharacterized protein
Ca_07476	Ca5	G7J5D6	Putative uncharacterized protein
Ca_15704	Ca7	G7L6Y2	Putative uncharacterized protein
Ca_01913	Ca5	G7J3F7	Putative uncharacterized protein
Ca_11324	Ca5	G7JC23	Putative uncharacterized protein
Ca_17969	Ca7	G7LHI4	Putative uncharacterized protein
Ca_05007	Ca5	K7KU15	Uncharacterized protein
Ca_11306	Ca5	K7MPC2	Uncharacterized protein
Ca_01803	Ca5	G7JBR1	Putative uncharacterized protein
Ca_07645	Ca5	G7J8U7	Putative uncharacterized protein
Ca_12698	Ca5	G7J3S2	Putative uncharacterized protein
Ca_15756	Ca7	G7L8J3	Putative uncharacterized protein
Ca_01887	Ca5	G7ZWD3	Putative uncharacterized protein
Ca_01836	Ca5	I1JUM4	Uncharacterized protein
Ca_07441	Ca5	G7J482	Putative uncharacterized protein
Ca_19237	Ca5	G7KIC0	Putative uncharacterized protein
Ca_07480	Ca5	G7J5E4	Putative uncharacterized protein
Ca_01741	Ca5	G7JAG4	Putative uncharacterized protein
Ca_07471	Ca5	G7J4W2	Carboxyl-terminal proteinase
Ca_19611	Ca7	I1LVF3	Uncharacterized protein
Ca_01481	Ca5	K7KJ58	Uncharacterized protein
Ca_11425	Ca5	I1MY82	Uncharacterized protein
Ca_17981	Ca7	G7LG31	Putative uncharacterized protein
Ca_01900	Ca5	G7ZWI5	Putative uncharacterized protein
Ca_07502	Ca5	G7J5H9	Putative uncharacterized protein
Ca_01622	Ca5	G7J7J6	Putative uncharacterized protein
Ca_01656	Ca5	G7J8D1	Putative uncharacterized protein
Ca_01576	Ca5	G8A2B7	Putative uncharacterized protein
Ca_11310	Ca5	K7LS20	Uncharacterized protein
Ca_01623	Ca5	G7J7J6	Putative uncharacterized protein
Ca_15710	Ca7	G7L6Z6	Uncharacterized protein
Ca_01814	Ca5	G7JC95	Putative uncharacterized protein
Ca_01621	Ca5	G7J720	Carboxyl-terminal proteinase
Ca_07403	Ca5	I1JXH3	Uncharacterized protein
Ca_20262	Ca7	G7LEI6	Mandelonitrile lyase (Uncharacterized protein)
Ca_01756	Ca5	G7JB14	SYNC1 protein
Ca_13785	Ca7	K7L083	Uncharacterized protein
Ca_07565	Ca5	G7JMR6	Putative uncharacterized protein
Ca_12732	Ca5	I1LNF9	Uncharacterized protein
Ca_12728	Ca5	G7J360	Putative uncharacterized protein
Ca_01534	Ca5	G7J6B6	Putative uncharacterized protein
Ca_01867	Ca5	G7J2W4	Uncharacterized protein
Ca_01882	Ca5	G7ZWM6	Putative uncharacterized protein
Ca_01400	Ca5	I1KBY5	Uncharacterized protein
Ca_01833	Ca5	G7JCC8	Putative uncharacterized protein
Ca_01735	Ca5	G7JAF2	Putative uncharacterized protein
Ca_27451	Ca5	K7N4M6	Uncharacterized protein
Ca_19467	Ca7	Q66LI1	CENP-C
Ca_07594	Ca5	G7J7B5	Putative uncharacterized protein
Ca_19599	Ca7	F6I372	Putative uncharacterized protein
Ca_22791	Ca7	I1KIG2	Uncharacterized protein
Ca_01464	Ca5	K7L2D6	Uncharacterized protein
Ca_16431	Ca7	G7LF85	Putative uncharacterized protein
Ca_25101	Ca7	G7I3Q0	Putative uncharacterized protein
Ca_01875	Ca5	G7J2X9	Putative uncharacterized protein
Ca_07535	Ca5	I1JGF8	Uncharacterized protein
Ca_21361	Ca7	B6TNK2	Uncharacterized protein
Ca_01807	Ca5	C7FDI5	TNP2
Ca_16437	Ca7	C7FDI5	TNP2
Ca_01663	Ca5	G7J8F1	Uncharacterized protein
Ca_18006	Ca7	C7FDI5	TNP2
Ca_22789	Ca7	C7FDI5	TNP2
Ca_26518	Ca7	C7FDI5	TNP2
Ca_26520	Ca7	C7FDI5	TNP2
Ca_21375	Ca7	T0KVZ5	Uncharacterized protein
Ca_17984	Ca7	G7LG16	Short internode related sequence
Ca_20201	Ca7	G7LHN5	Putative uncharacterized protein
Ca_22799	Ca7	G7LCN2	Uncharacterized protein
Ca_07474	Ca5	G7J4X0	Putative uncharacterized protein
Ca_01388	Ca5	G7J398	Putative uncharacterized protein
Ca_26168	Ca7	G7JI89	Putative uncharacterized protein
Ca_07473	Ca5	G7J4W7	Putative uncharacterized protein
Ca_01498	Ca5	G7J561	Putative uncharacterized protein
Ca_21353	Ca7	G7JGJ8	Putative uncharacterized protein
Ca_12690	Ca5	G7J3T5	Putative uncharacterized protein
Ca_22787	Ca7	G7I2H0	TNP1
Ca_26515	Ca7	K7MNX2	Uncharacterized protein
Ca_07501	Ca5	G7ISH7	Putative uncharacterized protein
Ca_25039	Ca7	A5ALA5	Putative uncharacterized protein
Ca_19476	Ca7	M5X9K8	Uncharacterized protein (Fragment)
Ca_01897	Ca5	S8D4P1	Uncharacterized protein (Fragment)
Ca_16438	Ca7	I1JKI3	Uncharacterized protein
Ca_15758	Ca7	M5W337	Uncharacterized protein (Fragment)
Ca_13795	Ca7	I1MHP5	Uncharacterized protein
Ca_01840	Ca5	G7JCD8	Putative uncharacterized protein
Ca_21368	Ca7	G7I2F3	Ubiquitin-like-specific protease
Ca_22747	Ca7	G7IDY5	Putative uncharacterized protein
Ca_01917	Ca5	I1K9E4	Uncharacterized protein
Ca_19219	Ca5	G7J9H9	Putative uncharacterized protein
Ca_19229	Ca5	G7JH38	Ubiquitin and WLM domain-containing protein
Ca_16407	Ca7	G7J9H7	Putative uncharacterized protein
Ca_26517	Ca7	G7I2H0	TNP1
Ca_01494	Ca5	G7J551	Putative uncharacterized protein
Ca_12707	Ca5	G7J3Q9	Putative uncharacterized protein
Ca_03896	Ca5	K7KUK8	Uncharacterized protein
Ca_01838	Ca5	G7JCD3	Putative uncharacterized protein
Ca_01767	Ca5	I3SGK9	Uncharacterized protein
Ca_07443	Ca5	Q2HSR9	Putative uncharacterized protein
Ca_01701	Ca5	G7J9S8	Tsi1-interacting protein TSIP1
Ca_25097	Ca7	G8A1T1	Putative uncharacterized protein
Ca_01520	Ca5	G7J5T0	Putative uncharacterized protein
Ca_07627	Ca5	G7J826	Putative uncharacterized protein
Ca_11380	Ca5	K7L5Y5	Uncharacterized protein
Ca_01906	Ca5	I3S160	Uncharacterized protein
Ca_01808	Ca5	G7JBR2	Putative uncharacterized protein
Ca_01444	Ca5	G7J3Y2	Putative uncharacterized protein
Ca_01443	Ca5	G7J3Y2	Putative uncharacterized protein
Ca_01513	Ca5	L1JAL1	Uncharacterized protein
Ca_22541	Ca7	Q2HTA0	IMP dehydrogenase/GMP reductase, related
Ca_19600	Ca7	K7MNX2	Uncharacterized protein
Ca_01819	Ca5	G7JCA1	Leucine-rich repeat-containing protein
Ca_07560	Ca5	G7IEQ1	Zeaxanthin epoxidase
Ca_01786	Ca5	I1K8Y6	Uncharacterized protein
Ca_12697	Ca5	I3SLZ5	Uncharacterized protein
Ca_17990	Ca7	K7MNX2	Uncharacterized protein
Ca_20215	Ca7	G7ZXB0	Zn/Cd P(IB)-type ATPase
Ca_12719	Ca5	I1JGF8	Uncharacterized protein
Ca_11312	Ca5	G7J2I7	Uncharacterized protein
Ca_01732	Ca5	G7J9X4	Putative uncharacterized protein
Ca_01820	Ca5	G7JCA6	Putative uncharacterized protein
Ca_07494	Ca5	A7SHN2	Predicted protein (Fragment)
Ca_20210	Ca7	G7LHM0	Putative uncharacterized protein
Ca_01712	Ca5	G7J9U9	Putative uncharacterized protein
Ca_25037	Ca7	G7IH00	Putative uncharacterized protein
Ca_01604	Ca5	I1JTS5	Uncharacterized protein
Ca_20202	Ca7	G7LHN5	Putative uncharacterized protein
Ca_13767	Ca7	I3SEX6	Uncharacterized protein
Ca_01728	Ca5	G7J9W6	Putative uncharacterized protein
Ca_01580	Ca5	G8A2A7	Cytochrome B5 (Uncharacterized protein)
Ca_01681	Ca5	K7L2G3	Uncharacterized protein (Fragment)
Ca_22754	Ca7	G7JDL9	Putative uncharacterized protein
Ca_22551	Ca7	G7I2H0	TNP1
Ca_17963	Ca7	Q949K8	Gag polyprotein (Fragment)
Ca_15755	Ca7	G7KRX6	F-box/kelch-repeat protein
Ca_13769	Ca7	C6T1J4	Putative uncharacterized protein
Ca_19495	Ca7	M5Y0E0	Uncharacterized protein
Ca_07498	Ca5	G7ISH7	Putative uncharacterized protein
Ca_18005	Ca7	G7JDL9	Putative uncharacterized protein
Ca_07521	Ca5	I3SAQ0	Uncharacterized protein
Ca_19502	Ca7	M5Y0E0	Uncharacterized protein
Ca_07537	Ca5	I3SF41	Uncharacterized protein
Ca_12682	Ca5	G7J4C7	Uncharacterized protein
Ca_17968	Ca7	I1MHP5	Uncharacterized protein
Ca_20263	Ca7	G7LEJ0	Uncharacterized protein
Ca_01479	Ca5	G7IN16	Taxadien-5-alpha-ol O-acetyltransferase
Ca_01815	Ca5	G7JC97	Putative uncharacterized protein
Ca_01467	Ca5	G7J4J0	FBD-associated F-box protein
Ca_11417	Ca5	I1LRC3	Uncharacterized protein
Ca_26169	Ca7	M1CKV1	Uncharacterized protein
Ca_01743	Ca5	G7JAG8	Putative uncharacterized protein
Ca_19224	Ca5	G7J9H9	Putative uncharacterized protein
Ca_01675	Ca5	G7J943	Putative uncharacterized protein
Ca_11350	Ca5	G7JBY8	Drought-induced protein
Ca_13746	Ca7	G7I2F3	Ubiquitin-like-specific protease
Ca_15748	Ca7	I3SHZ2	Uncharacterized protein
Ca_22745	Ca7	I1MHX1	Uncharacterized protein
Ca_01669	Ca5	G7J8G5	MTD1
Ca_12652	Ca5	G7KY93	Auxin efflux carrier component auxin transport protein
Ca_12737	Ca5	G7J343	Endoglucanase
Ca_01521	Ca5	G7J5T2	Putative uncharacterized protein
Ca_01843	Ca5	C6TJ45	Putative uncharacterized protein
Ca_17961	Ca7	G7K4L8	Putative uncharacterized protein
Ca_12656	Ca5	G7J4X9	DnaJ homolog subfamily B member
Ca_11370	Ca5	Q710T7	Gag-pol polyprotein
Ca_01686	Ca5	G7J961	Putative uncharacterized protein
Ca_07536	Ca5	I3SF41	Uncharacterized protein
Ca_13787	Ca7	K7L083	Uncharacterized protein
Ca_07451	Ca5	G7J4S4	Putative uncharacterized protein
Ca_01626	Ca5	G7J7K0	Putative uncharacterized protein
Ca_17972	Ca7	G7IKJ3	TdcA1-ORF2 protein
Ca_16394	Ca7	A7TCR6	Predicted protein (Fragment)
Ca_12689	Ca5	G7J3T6	Putative uncharacterized protein
Ca_12692	Ca5	I3SLZ5	Uncharacterized protein
Ca_20259	Ca7	A5AWV0	Putative uncharacterized protein
Ca_01658	Ca5	G7J8D6	Putative uncharacterized protein
Ca_01628	Ca5	K7KI57	Uncharacterized protein
Ca_20203	Ca7	G7KVL6	Putative uncharacterized protein
Ca_01526	Ca5	G7J5T8	Pheromone receptor-like protein
Ca_12703	Ca5	G7J3R2	Putative uncharacterized protein
Ca_12710	Ca5	G7J3Q0	Putative uncharacterized protein
Ca_07637	Ca5	G7J8S5	Putative uncharacterized protein
Ca_03886	Ca5	E6NU80	JMS09K11.8 protein (Uncharacterized protein)
Ca_01636	Ca5	G7J7N4	Putative uncharacterized protein
Ca_26167	Ca7	G7JI89	Putative uncharacterized protein
Ca_17960	Ca7	A5AHQ6	Putative uncharacterized protein
Ca_01806	Ca5	M5Y0E0	Uncharacterized protein
Ca_07623	Ca5	B9HCD7	VQ motif-containing family protein
Ca_16404	Ca7	Q2HSV3	IMP dehydrogenase/GMP reductase, putative
Ca_12694	Ca5	G7J3S2	Putative uncharacterized protein
Ca_19238	Ca5	G7J9H9	Putative uncharacterized protein
Ca_21374	Ca7	G7L9Y7	Putative uncharacterized protein
Ca_19202	Ca5	G7J9H9	Putative uncharacterized protein
Ca_11429	Ca5	G7J9H9	Putative uncharacterized protein
Ca_01608	Ca5	I1K892	Uncharacterized protein
Ca_12727	Ca5	G7J362	Putative uncharacterized protein
Ca_01873	Ca5	I1JUR0	Uncharacterized protein
Ca_22750	Ca7	Q2HRG6	RNA-binding region RNP-1 (RNA recognition motif)
Ca_16412	Ca7	G7L6X6	Putative uncharacterized protein
Ca_01736	Ca5	I3SEN7	Uncharacterized protein
Ca_01600	Ca5	K7KT44	Uncharacterized protein
Ca_15753	Ca7	G7K4L8	Putative uncharacterized protein
Ca_07402	Ca5	G7L9S1	Putative uncharacterized protein
Ca_21359	Ca7	B7FL69	Uncharacterized protein
Ca_01804	Ca5	G7JBR2	Putative uncharacterized protein
Ca_22800	Ca7	I1L2V8	Uncharacterized protein
Ca_22760	Ca7	G7IH01	Putative uncharacterized protein
Ca_01891	Ca5	G7ZWG4	Lin-54-like protein
Ca_12667	Ca5	G7J4F6	Putative uncharacterized protein
Ca_11352	Ca5	G7JBY5	Uncharacterized protein
Ca_07633	Ca5	G7J835	Putative uncharacterized protein
Ca_07598	Ca5	G7J7C6	Mitochondrial import inner membrane translocase subunit Tim13
Ca_01876	Ca5	G7J2X9	Putative uncharacterized protein
Ca_01772	Ca5	G7JB43	Putative uncharacterized protein
Ca_24258	Ca7	G7IZE0	Putative uncharacterized protein
Ca_01831	Ca5	G7JCC4	Putative uncharacterized protein
Ca_11368	Ca5	G7JBD4	Putative uncharacterized protein
Ca_11376	Ca5	G7JBC2	Putative uncharacterized protein
Ca_15712	Ca7	G7L704	Putative uncharacterized protein
Ca_26170	Ca7	A5AHQ6	Putative uncharacterized protein
Ca_20258	Ca7	M5WTV8	Uncharacterized protein
Ca_25041	Ca7	G7IH01	Putative uncharacterized protein
Ca_19482	Ca7	G7IBG0	Putative uncharacterized protein
Ca_01862	Ca5	G7J2V8	Putative uncharacterized protein
Ca_07499	Ca5	G7ISH7	Putative uncharacterized protein
Ca_15703	Ca7	G7IKJ3	TdcA1-ORF2 protein
Ca_20211	Ca7	G7IMY6	Putative uncharacterized protein
Ca_13753	Ca7	G7I2H0	TNP1
Ca_20198	Ca7	A5BU47	Putative uncharacterized protein
Ca_07580	Ca5	G7J6Q1	Protein FAM91A1
Ca_03897	Ca5	I3SRB3	Uncharacterized protein
Ca_11362	Ca5	G7JBE6	Uncharacterized protein
Ca_01821	Ca5	G7JCA6	Putative uncharacterized protein
Ca_07509	Ca5	I3T405	Uncharacterized protein
Ca_12711	Ca5	I1K4H8	Uncharacterized protein
Ca_07587	Ca5	M5X7N3	Uncharacterized protein
Ca_12722	Ca5	G7J374	Putative uncharacterized protein
Ca_01662	Ca5	G7J8E5	DnaJ domain family
Ca_16400	Ca7	K7L0C9	Uncharacterized protein
Ca_01530	Ca5	G7J6A4	Putative uncharacterized protein
Ca_01416	Ca5	G7J3C0	Putative uncharacterized protein
Ca_01475	Ca5	G7J4K7	Putative uncharacterized protein
Ca_01527	Ca5	G7J5U0	Putative uncharacterized protein
Ca_11302	Ca5	G7J2K7	Putative uncharacterized protein
Ca_01697	Ca5	G7J982	Uncharacterized protein
Ca_27687	Ca7	K4BQT5	Uncharacterized protein
Ca_03900	Ca5	G7L9M5	Phospholipase like protein
Ca_22806	Ca7	G7LJA7	Putative uncharacterized protein
Ca_01606	Ca5	I1JTS7	Uncharacterized protein
Ca_07447	Ca5	G7J4R7	Phloem specific protein
Ca_13788	Ca7	G7I2H0	TNP1
Ca_22763	Ca7	G7I2H0	TNP1
Ca_01413	Ca5	G7J3B7	Putative uncharacterized protein
Ca_12672	Ca5	K7LRT9	Uncharacterized protein
Ca_03870	Ca5	G7LH76	Putative uncharacterized protein
Ca_01602	Ca5	I1JTS1	Uncharacterized protein
Ca_01643	Ca5	I1JTY4	Uncharacterized protein
Ca_01789	Ca5	G7JBP3	Putative uncharacterized protein
Ca_01761	Ca5	G7JB25	Putative uncharacterized protein
Ca_12637	Ca5	G7K4M4	Putative uncharacterized protein
Ca_07513	Ca5	I3SFG8	Uncharacterized protein
Ca_11360	Ca5	G7JBF3	Putative uncharacterized protein
Ca_26166	Ca7	M5XDP7	Uncharacterized protein
Ca_01907	Ca5	G7I9C9	Putative uncharacterized protein
Ca_16436	Ca7	A5AP65	Putative uncharacterized protein
Ca_12695	Ca5	I3SLZ5	Uncharacterized protein
Ca_01439	Ca5	G7J3X6	Putative uncharacterized protein
Ca_01773	Ca5	C6T0M7	Putative uncharacterized protein
Ca_12671	Ca5	Q9SHZ4	Putative uncharacterized protein At2g22120
Ca_15732	Ca7	K7KWX1	Uncharacterized protein (Fragment)
Ca_11410	Ca5	G7JA69	Putative uncharacterized protein
Ca_01596	Ca5	K7KT39	Uncharacterized protein
Ca_22797	Ca7	G7LCN4	Putative uncharacterized protein
Ca_03923	Ca5	I1KAI6	Uncharacterized protein
Ca_01632	Ca5	G7J7M8	Putative uncharacterized protein
Ca_12696	Ca5	I3SLZ5	Uncharacterized protein
Ca_13754	Ca7	I1MHP5	Uncharacterized protein
Ca_15749	Ca7	I1MHP5	Uncharacterized protein
Ca_19494	Ca7	I1MHP5	Uncharacterized protein
Ca_20204	Ca7	I1MHP5	Uncharacterized protein
Ca_26519	Ca7	I1MHP5	Uncharacterized protein
Ca_13784	Ca7	A5BU47	Putative uncharacterized protein
Ca_17999	Ca7	G7I2H0	TNP1
Ca_07525	Ca5	B7FH72	Uncharacterized protein
Ca_12718	Ca5	G7J380	Putative uncharacterized protein
Ca_01661	Ca5	G7J8E2	Ultraviolet-B-repressible protein (Uncharacterized protein)
Ca_21352	Ca7	I3S6F1	Uncharacterized protein
Ca_15743	Ca7	I7AYC8	Putative receptor-like protein kinase
Ca_01523	Ca5	D3G9M4	IMP dehydrogenase/GMP reductase
Ca_21351	Ca7	G7K050	Putative uncharacterized protein
Ca_13755	Ca7	A5AUG1	Putative uncharacterized protein
Ca_01687	Ca5	G7J963	Putative uncharacterized protein
Ca_15739	Ca7	G7K4L8	Putative uncharacterized protein
Ca_26171	Ca7	B9ET33	Uncharacterized protein
Ca_15734	Ca7	G7ZVI5	Putative uncharacterized protein
Ca_12687	Ca5	I1LNL7	Uncharacterized protein
Ca_12693	Ca5	I3SLZ5	Uncharacterized protein
Ca_01779	Ca5	G7JB58	RNA binding protein
Ca_07615	Ca5	R0FZD4	Uncharacterized protein
Ca_01664	Ca5	G7J8F5	Putative uncharacterized protein
Ca_19220	Ca5	G7I7X5	Putative uncharacterized protein
Ca_19227	Ca5	G7J8W4	Putative uncharacterized protein
Ca_17958	Ca7	K7MNX2	Uncharacterized protein
Ca_07606	Ca5	G7I2H0	TNP1
Ca_26172	Ca7	G7L8N0	TNP2
Ca_01611	Ca5	G7JCZ7	Kinase-like protein
Ca_07465	Ca5	I6PCQ6	Tryptophan aminotransferase-like protein 2
Ca_19609	Ca7	D7SQ25	Putative uncharacterized protein
Ca_12726	Ca5	B7FMV5	Uncharacterized protein
Ca_01410	Ca5	G7KEZ3	Putative uncharacterized protein
Ca_22764	Ca7	G7I2H0	TNP1
Ca_01468	Ca5	G7JXJ4	Putative uncharacterized protein
Ca_01483	Ca5	G7J528	Putative uncharacterized protein
Ca_24260	Ca7	G7LDL9	Uncharacterized protein
Ca_01409	Ca5	I1M7F1	Uncharacterized protein
Ca_16432	Ca7	G7KBT5	Putative uncharacterized protein
Ca_19498	Ca7	Q4DG57	Uncharacterized protein
Ca_22540	Ca7	Q949L5	Gag polyprotein (Fragment)
Ca_01825	Ca5	I3T2F2	Uncharacterized protein
Ca_07491	Ca5	I3S8S7	Uncharacterized protein
Ca_01607	Ca5	B9IBP1	Uncharacterized protein
Ca_19213	Ca5	G7J9K0	Putative uncharacterized protein
Ca_01452	Ca5	G7J4G3	SKIP interacting protein
Ca_16382	Ca7	K7MNX2	Uncharacterized protein
Ca_15701	Ca7	I1NGL0	Uncharacterized protein (Uncharacterized protein)
Ca_19471	Ca7	K7MRI5	Uncharacterized protein
Ca_24259	Ca7	G7LEG8	Putative uncharacterized protein
Ca_19602	Ca7	G7J0C4	Putative uncharacterized protein
Ca_20278	Ca7	G7IJ15	Putative uncharacterized protein
Ca_07500	Ca5	G7ISH7	Putative uncharacterized protein
Ca_15750	Ca7	G7IKJ3	TdcA1-ORF2 protein
Ca_21369	Ca7	I1MHP5	Uncharacterized protein
Ca_07515	Ca5	I3SCE9	Uncharacterized protein
Ca_03907	Ca5	I1JYZ9	Uncharacterized protein
Ca_19240	Ca5	G7J9H9	Putative uncharacterized protein
Ca_11317	Ca5	I1MYJ0	Uncharacterized protein
Ca_21370	Ca7	K7L8B5	Uncharacterized protein
