# Supplementary material for: Two key genomic regions harbour QTLs for salinity tolerance in ICCV 2 × JG 11 derived chickpea (Cicer arietinum L.) recombinant inbred lines
Source: BMC Plant Biol. 2015 May 22;15:124. doi: 10.1186/s12870-015-0491-8 (PMC4440540; doi:10.1186/s12870-015-0491-8)
Supplement: Additional file 8: Table S8. — Gene ontology categorization of 1569 genes identified on CaLG05 and CaLG07. [file 12870_2015_491_MOESM8_ESM.xls]

## Sheet: Sheet1
Supplementary table 7: Gene ontology categorization of 1569 genes identified on CaLG05 and CaLG07.
Molecular function	870
	Transcription factor binding transcription factor activity	7
	Sequence-specific DNA binding transcription factor activity	79
	Catalytic activity	501
	Signal transducer activity	23
	Receptor activity	14
	Guanyl-nucleotide exchange factor activity	6
	Structural molecule activity	20
	Transporter activity	70
	Binding	575
	Electron carrier activity	9
	Antioxidant activity	5
	Copper chaperone activity	1
	Enzyme regulator activity	22
	Translation regulator activity	2
	Nutrient reservoir activity	2
Cellular component	877
	Extracellular region	73
	Cell	765
	Plasmodesma	30
	Membrane	335
	Cell junction	33
	Extracellular matrix	1
	Membrane-enclosed lumen	55
	Macromolecular complex	133
	Chloroplast nucleoid	1
	Organelle	595
	Extracellular region part	22
	Organelle part	201
	Membrane part	255
	Cell part	765
	Synapse	3
	Postsynaptic membrane	1
Biological process	963
	Reproduction	23
	Immune system process	19
	Cell adhesion	2
	Metabolic process	747
	Cellular process	727
	Reproductive process	81
	Signaling	92
	Multicellular organismal process	167
	Developmental process	162
	Growth	19
	Locomotion	10
	Single-organism process	578
	Rhythmic process	10
	Response to stimulus	281
	Localization	151
	Multi-organism process	59
	Biological regulation	336
	Cellular component organization or biogenesis	159
