# Supplementary material for: Two key genomic regions harbour QTLs for salinity tolerance in ICCV 2 × JG 11 derived chickpea (Cicer arietinum L.) recombinant inbred lines
Source: BMC Plant Biol. 2015 May 22;15:124. doi: 10.1186/s12870-015-0491-8 (PMC4440540; doi:10.1186/s12870-015-0491-8)
Supplement: Additional file 9: Table S9A. — List of putative candidate genes found to be associated with salinity stress response on CaLG05. (XLS 30 kb) [file 12870_2015_491_MOESM9_ESM.xls]

## Sheet: Sheet1
Supplementary table 9A: List of putative candidate genes found to be associated with salinity stress response on CaLG05
Gene id	Protein name	Function	Plant/ Crop	Reference
Ca_01893	Protein EMBRYONIC FLOWER 1	Participates in Polycomb group-mediated transcriptional repression. Reduced EMF1 activity increases salinity tolerance.	Arabidopsis	[31]
Ca_01782	Potassium channel AKT1	Involved in inward-rectifying channels in the regulation of the K+ to Na+ ratio under salinity stress.	Arabidopsis	[32]
Ca_01771	Cellulose synthase A catalytic subunit 1	Required for catalyzing the biosynthesis of cellulose deposited to the primary wall.	Arabidopsis	[33]
Ca_01586	Zinc finger protein ZAT10 (Salt-tolerance zinc finger)	Upregulated and showed enhanced tolerance of plants to drought stress, osmotic stress, and salinity.	Arabidopsis	[34]
Ca_01555	Polyadenylate-binding protein 2	Functions related to protecting mRNA from degradation and regulating translation.	Arabidopsis	[35]
Ca_01548	ABSCISIC ACID-INSENSITIVE 5-like	Interact with the abscisic acid (ABA) receptors; Regulate ABA signaling during germination.	Arabidopsis,	[36]
Ca_01522, Ca_03919	Transcription factor MYB44	Regulates ABA signaling to induce stomatal closure and confers drought/salinity-stress tolerance.	Arabidopsis	[37]
Ca_01508	Pyridoxine/pyridoxamine 5'-phosphate oxidase 1	Involved in vitamin-B6 biosynthesis, plays role in stress tolerance and photoprotection of plants.	Arabidopsis	[38]
Ca_01496	Ubiquitin carboxyl-terminal hydrolase 16	Positively regulates plasma membrane Na+/H+ antiport activity.	Arabidopsis	[23]
Ca_01423	HVA22-like protein e	Unique ABA/stress-induced protein.	Barley	[39]
Ca_01414	NAC transcription factor ONAC010	Stress responsive gene and is specifically expressed in stamen and induced by drought and salinity.	Rice	[40]
Ca_01394, Ca_01625	Transcription factor ICE1	Induced by cold, dehydration and salinity. Binds to myc-cis elements and induces CBF3 expression.		[41]
Ca_07420	BTB/POZ and TAZ domain-containing protein 2	Stress related transcription factor activated by salicylic acid.	Potato	[42]
Ca_07429	Protein-L-isoaspartate O-methyltransferase 1	Regulated by stresses and ABA. Involves in seed longevity and germination vigor.	Arabidopsis	[43]
Ca_07461	Histone deacetylase 6	Involved in ABA mediated responses to drought or salinity.	Arabidopsis	[44]
Ca_07490	Probable inactive poly [ADP-ribose] polymerase SRO2	RCD1 by physical interaction with SOS1, a plasma membrane Na+/H+ antiporter provides oxidative/ salinity stress tolerance.	Arabidopsis	[24]
Ca_07522	Betaine aldehyde dehydrogenase 1	Helps in the accumulation of osmolytes. Proved to enhance salinity tolerance.	Carrot	[45]
Ca_07527	Two-component response regulator ARR5	Positive regulators of osmotic stress tolerance.	Soybean	[46]
Ca_07566	5-methyltetrahydropteroyltri glutamate--homocysteine methyltransferase 1	Involve in methionine biosynthesis. Play a significant role in amino acid metabolism.	Arabidopsis	[47]
Ca_07579	Homeodomain transcription factorATHB5	Responsive to ABA and salinity stress at the seedling stage.	Arabidopsis	[48]
Ca_07582, Ca_11404	Glycine-rich RNA-binding protein 4	Up-regulation of this protein in response to salinity stress may stabilize mRNA and enhance synthesis of specific proteins during stress.	Rice	[49]
Ca_19234	Nudix hydrolase 2	Confers enhanced tolerance for oxidative stress by maintaining NAD+ and ATP levels (nucleotide recycling from free ADP-ribose molecules) under stress conditions.	Arabidopsis	[50]
Ca_11361	Calmodulin-binding transcription activator 4	Induced by NaCl stress. Involved in ethylene signal transduction processes regulated through Ca2 /CaM messenger system.	Arabidopsis	[51]
Ca_11358	Histidine kinase 3	Cytokinin transmembrane receptor, sense osmolarity changes in cells caused by dehydration.	Maize	[52]
Ca_12733	Protein-tyrosine-phosphatase MKP1	Acts as a cross talk point in stress signaling pathway. Enhances resistance under salinity stress.	Arabidopsis	[53]
Ca_12688	Tetratricopeptide repeat thioredoxin-like 3	Upregulated in response to osmotic and NaCl stresses.	Arabidopsis	[54]
Ca_12654, Ca_12655	Aldehyde dehydrogenase family 3 member H1	Encode delta-1-pyrroline-5-carboxylate dehydrogenases which play an important role in the conversion of proline to glutamate.	Grape	[55]
