# Supplementary material for: Two key genomic regions harbour QTLs for salinity tolerance in ICCV 2 × JG 11 derived chickpea (Cicer arietinum L.) recombinant inbred lines
Source: BMC Plant Biol. 2015 May 22;15:124. doi: 10.1186/s12870-015-0491-8 (PMC4440540; doi:10.1186/s12870-015-0491-8)
Supplement: Additional file 10: Table S9B. — Table S9B: List of putative candidate genes found to be associated with salinity stress response on CaLG07. [file 12870_2015_491_MOESM10_ESM.xls]

## Sheet: Sheet1
Supplementary table 9B: List of putative candidate genes found to be associated with salinity stress response on CaLG07
Gene id	Protein name	Function	Plant/ Crop	Reference
Ca_16384,Ca_16441	BON1-associated protein 2	May have a direct role in regulating cell expansion and cell division at lower temperatures.	Arabidopsis	[56]
Ca_16388	COP9 signalosome complex subunit 1	Facilitates RUB deconjugation, regulates photomorphogenesis and required for removal of a ubiquitin-like protein from cullin subunits of the SCF ubiquitin-ligase.		[57]
Ca_16418	Phospholipase D beta 1	Involved in the salinity-induced phosphatidic acid production.	Tomato	[58]
Ca_19579	Phosphopantothenoylcysteine decarboxylase	Overexpression of this gene increases proline biosynthesis and enhance salinity tolerance.	Tobacco	[59]
Ca_20270, Ca_20272	Annexin D3, Annexin D4	Play an important role in germination during salinity and osmotic stress.	Arabidopsis	[60]
Ca_17993	Beta-glucosidase 24	Plays important role in ABA metabolism, hydrolysis of conjugated gibberellins and conversion of storage forms of cytokinins to active forms.	Rice, Maize	[61]
Ca_20197	Probable choline kinase 2	Upregulated under salinity and stimulates phosphatidylcholine biosynthesis rate.	Arabidopsis	[62]
Ca_25034	11-oxo-beta-amyrin 30-oxidase	Catalyze C30 oxidation of β-amyrin in glycyrrhetinate biosynthesis pathway.	Medicago	[63]
Ca_21366	Prohibitin-3	Upregulated mainly under salinity but also by cold, UV-B stress. Enhanced ethylene response plays vital role in mitochondrial function.	Arabidopsis	[64]
Ca_15721, Ca_15722	Transcription factor GTE10	Acts as a negative regulator in plant response to changes in environmental conditions through the control of ABA-regulated gene expression.	Arabidopsis	From UniProt database
Ca_01778,Ca_01780,Ca_01781	GTP-binding nuclear protein Ran-3	Induced by salinity stress but specific function is not known.	Arabidopsis	From UniProt database
Ca_22745	Uncharacterized protein	ER-associated ubiquitin-dependent protein catabolic process; Response to salinity stress.	Soybean	From UniProt database
